# Supplementary material for: [μ-Bis(diphenyl­arsanyl)methane-1:2κ2 As:As′]nona­carbonyl-1κ3C,2κ3C,3κ3C-(triisoprop­yl phos­phite-3κP)-triangulo-triruthenium(0)
Source: Acta Crystallogr Sect E Struct Rep Online. 2011 Apr 7;67(Pt 5):m545–6. doi: 10.1107/S1600536811012050 (PMC3089132; doi:10.1107/S1600536811012050)
Supplement: Supplementary file 2 [file e-67-0m545-Isup2.hkl]

# 
# h,k,l, Fc-squared, Fo-squared, sigma(Fo-squared) and status flag 
# 
data_I
_shelx_title ' mga12b in P-1 (100K)' 
_shelx_refln_list_code          4 
_shelx_F_calc_maximum      386.90 
_exptl_crystal_F_000      2440.00 
_reflns_d_resolution_high  0.6196 
 
loop_ 
 _symmetry_equiv_pos_as_xyz 
 'x, y, z' 
 '-x, -y, -z' 
 
_cell_length_a    12.3481 
_cell_length_b    18.1697 
_cell_length_c    21.5295 
_cell_angle_alpha  93.494 
_cell_angle_beta  103.230 
_cell_angle_gamma  90.383 
 
_shelx_F_squared_multiplier     1.000 
 
loop_ 
 _refln_index_h 
 _refln_index_k 
 _refln_index_l 
 _refln_F_squared_calc 
 _refln_F_squared_meas 
 _refln_F_squared_sigma 
 _refln_observed_status 
   2   0   0    16179.46    17231.31    195.87 o 
   3   0   0    12056.38    13019.99    153.49 o 
   4   0   0    27812.18    28813.29    329.80 o 
   5   0   0    54637.69    52917.96    987.39 o 
   6   0   0     2031.67     2040.63     62.09 o 
   7   0   0    16927.47    17181.79    183.87 o 
   8   0   0    27001.25    27301.55    283.47 o 
   9   0   0    15532.41    16150.74    179.21 o 
  10   0   0    21882.73    21808.11    236.42 o 
  11   0   0       77.62      116.91     17.60 o 
  12   0   0     4622.60     4755.39     86.73 o 
  13   0   0    19198.16    19330.10    278.43 o 
  14   0   0      545.29      609.37     52.21 o 
  15   0   0      706.23      676.68     48.59 o 
  16   0   0      320.73      367.10     49.14 o 
  17   0   0       15.01       13.01     43.26 o 
  18   0   0      140.94       86.57     44.97 o 
  19   0   0     3185.17     3196.83    140.69 o 
 -19   1   0     2520.20     2733.02    133.09 o 
 -18   1   0      667.09      635.04     65.72 o 
 -17   1   0       52.38      -48.55     41.53 o 
 -16   1   0      256.65      281.23     70.25 o 
 -15   1   0     6846.60     6546.37    129.33 o 
 -14   1   0     2564.09     2593.57     73.39 o 
 -13   1   0     3856.86     3832.15     83.74 o 
 -12   1   0     1474.27     1376.36     59.40 o 
 -11   1   0     5422.15     5475.19     87.06 o 
 -10   1   0        9.04       61.05     32.17 o 
  -9   1   0    12635.72    12875.48    147.97 o 
  -8   1   0     1488.05     1462.47     33.28 o 
  -7   1   0    29293.86    29250.01    299.14 o 
  -6   1   0      316.93      552.93     25.39 o 
  -5   1   0    16689.93    15497.02    913.36 o 
  -4   1   0     7525.85     6738.70    102.62 o 
  -3   1   0     4039.08     4492.26     60.53 o 
  -2   1   0    30147.45    32008.39    510.15 o 
  -1   1   0    11531.23    12016.39    269.44 o 
   2   1   0      335.33      345.83     11.51 o 
   3   1   0    18535.01    20433.95    209.14 o 
   4   1   0    16295.67    16429.13    225.36 o 
   5   1   0     2987.06     2998.77     98.42 o 
   6   1   0    11617.54    11930.62    178.53 o 
   7   1   0      585.38      437.84     20.36 o 
   8   1   0      496.26      441.39     25.88 o 
   9   1   0     5018.71     4972.55     71.03 o 
  10   1   0        2.59       15.37     14.67 o 
  11   1   0     1889.91     1949.84     57.89 o 
  12   1   0     1386.51     1297.12     60.95 o 
  13   1   0     2115.13     2012.58    160.78 o 
  14   1   0      816.43      895.99     57.18 o 
  15   1   0    16316.98    16551.46    254.54 o 
  16   1   0     2439.56     2474.64     81.22 o 
  17   1   0      783.39      805.76     83.79 o 
  18   1   0     1505.24     1447.18     98.58 o 
  19   1   0      624.43      746.45     81.21 o 
 -19   2   0     2959.84     2849.21    133.92 o 
 -18   2   0     1401.73     1444.81     76.37 o 
 -17   2   0     1418.01     1527.51     73.78 o 
 -16   2   0      925.79      842.88     61.77 o 
 -15   2   0       79.94       31.01     38.98 o 
 -14   2   0     3176.99     3039.58     80.72 o 
 -13   2   0     1030.03     1109.95     46.08 o 
 -12   2   0     1477.71     1493.60     46.05 o 
 -11   2   0     3670.60     3576.89     54.57 o 
 -10   2   0     6746.81     6624.02     81.92 o 
  -9   2   0     1652.07     1697.82     47.19 o 
  -8   2   0        2.54       29.00     17.97 o 
  -7   2   0    34948.03    34942.71    353.82 o 
  -6   2   0    12838.20    12742.28    188.26 o 
  -5   2   0    40089.05    38609.98    819.03 o 
  -4   2   0    11651.27    11737.09    166.30 o 
  -3   2   0    21121.33    22383.09    366.04 o 
  -2   2   0     3760.00     4060.21    100.79 o 
   1   2   0    30352.38    32670.66    731.26 o 
   2   2   0    27878.40    29711.27    459.42 o 
   3   2   0    26733.81    28238.71    363.50 o 
   4   2   0    13224.92    13430.54    161.28 o 
   5   2   0    23468.76    23573.69    322.86 o 
   6   2   0     6095.29     6841.30     97.42 o 
   7   2   0      128.83      209.14     50.88 o 
   8   2   0    24812.58    24246.61    283.18 o 
   9   2   0     5116.71     4880.52     70.52 o 
  10   2   0     2185.25     2061.22     43.32 o 
  11   2   0      233.40      150.07     15.42 o 
  12   2   0    16780.45    17065.98    186.22 o 
  13   2   0    32641.08    32594.46    389.46 o 
  14   2   0     1178.96     1209.42     57.13 o 
  15   2   0     3471.28     3407.00     90.31 o 
  16   2   0     2267.54     2375.94    103.20 o 
  17   2   0      590.12      625.88     66.17 o 
  18   2   0      193.29      243.05     64.24 o 
  19   2   0     1221.37     1158.80     91.73 o 
 -19   3   0     2015.27     1908.13    116.44 o 
 -18   3   0      949.58      923.59     81.61 o 
 -17   3   0        4.43       60.49     41.46 o 
 -16   3   0       12.34        1.88     56.18 o 
 -15   3   0      657.74      628.79     54.19 o 
 -14   3   0      698.50      808.20     73.84 o 
 -13   3   0     8913.51     8986.82    181.21 o 
 -12   3   0     3309.29     3145.78     66.54 o 
 -11   3   0      596.80      623.06     24.86 o 
 -10   3   0     2120.80     2089.52     39.78 o 
  -9   3   0     7780.84     7331.68     88.25 o 
  -8   3   0     3488.69     3163.98     57.30 o 
  -7   3   0    16278.63    16397.65    169.65 o 
  -6   3   0     5360.29     5458.74     77.01 o 
  -5   3   0    11801.67    11604.87    208.73 o 
  -4   3   0    33711.38    33544.96    761.96 o 
  -3   3   0    13645.56    14289.22    330.82 o 
  -2   3   0     2623.10     2878.44    109.28 o 
  -1   3   0     4673.13     5263.36     57.67 o 
   1   3   0     5149.69     5215.47     72.59 o 
   2   3   0    25325.91    27557.25    354.42 o 
   3   3   0      632.64      827.32     53.27 o 
   4   3   0    30908.65    32442.63    419.90 o 
   5   3   0      998.39     1049.49     45.07 o 
   6   3   0     9310.68     9816.37    116.56 o 
   7   3   0     1480.61     1447.75     51.28 o 
   8   3   0     5807.63     5515.28    108.05 o 
   9   3   0     6060.53     6235.76     88.07 o 
  10   3   0     1188.70     1111.25     37.28 o 
  11   3   0     7011.03     7252.62     91.75 o 
  12   3   0     2492.72     2442.95     47.41 o 
  13   3   0     1718.11     1705.44     54.46 o 
  14   3   0      499.22      506.62     36.32 o 
  15   3   0    10806.62    11080.80    187.92 o 
  16   3   0     2836.62     2904.08     87.91 o 
  17   3   0     3912.34     3955.89    120.66 o 
  18   3   0     3562.26     3714.46    145.26 o 
  19   3   0      258.22      372.65     72.59 o 
 -19   4   0      984.70     1028.98     92.88 o 
 -18   4   0     1719.34     1702.95     82.18 o 
 -17   4   0      255.18      287.86     47.79 o 
 -16   4   0     3387.98     3483.29     98.48 o 
 -15   4   0       67.09      101.41     38.68 o 
 -14   4   0     1364.07     1209.71    138.87 o 
 -13   4   0     1478.73     1444.76     59.20 o 
 -12   4   0     7073.18     7189.70    113.77 o 
 -11   4   0      733.09      697.17     27.58 o 
 -10   4   0     3151.38     3009.92     56.99 o 
  -9   4   0      335.96      310.71     22.48 o 
  -8   4   0    11194.07    11285.85    125.51 o 
  -7   4   0    22593.62    22414.95    228.07 o 
  -6   4   0    10308.33    10329.84     99.57 o 
  -5   4   0    14919.29    14371.62    212.90 o 
  -4   4   0     8227.08     7296.86    185.47 o 
  -3   4   0      635.94      770.21     44.92 o 
  -2   4   0    22427.29    23426.39    265.21 o 
   0   4   0      119.73      154.54     12.17 o 
   1   4   0    24129.77    25662.21    287.09 o 
   2   4   0     2726.29     3057.91     43.23 o 
   4   4   0    29403.74    31985.91    505.01 o 
   5   4   0      832.54      993.04     50.12 o 
   6   4   0     4270.36     4245.49     61.49 o 
   7   4   0     6961.18     6992.13     79.30 o 
   8   4   0    36389.96    36821.93    417.95 o 
   9   4   0     2717.22     2603.11     60.36 o 
  10   4   0      412.77      462.24     28.46 o 
  11   4   0        4.35       10.68     15.92 o 
  12   4   0    13623.06    13465.03    156.42 o 
  13   4   0    27298.46    27516.27    289.66 o 
  14   4   0      802.95      863.27     44.66 o 
  15   4   0     1214.21     1331.79     58.64 o 
  16   4   0     1685.29     1677.89     84.47 o 
  17   4   0     1066.57     1184.27     74.91 o 
  18   4   0      110.61      114.86     61.39 o 
  19   4   0       17.75       57.90     61.65 o 
 -19   5   0      389.06      507.21     79.49 o 
 -18   5   0     3279.94     3515.52    147.45 o 
 -17   5   0      137.73      113.90     45.44 o 
 -16   5   0      735.88      716.13     56.90 o 
 -15   5   0      277.89      202.50     37.35 o 
 -14   5   0     2861.27     2819.97     74.58 o 
 -13   5   0     4353.17     4281.25    110.29 o 
 -12   5   0      108.06      121.41     29.91 o 
 -11   5   0      173.86      228.40     31.75 o 
 -10   5   0     5720.23     5784.59     79.20 o 
  -9   5   0      945.02      896.42     29.63 o 
  -8   5   0    15983.77    16600.02    225.28 o 
  -7   5   0     2025.98     1987.20     39.86 o 
  -6   5   0    51951.85    52211.34    560.72 o 
  -5   5   0    25270.44    24765.81    323.31 o 
  -4   5   0      877.75      758.96     33.63 o 
  -3   5   0     4046.36     3856.14     77.39 o 
  -2   5   0    25080.49    26634.39    325.94 o 
  -1   5   0    27225.79    28150.06    282.41 o 
   0   5   0    46213.44    48839.70    625.43 o 
   1   5   0     2827.27     3143.28     45.19 o 
   2   5   0    16019.61    16945.98    195.98 o 
   3   5   0    12277.62    12748.69    151.96 o 
   4   5   0     6850.83     7037.10    114.37 o 
   6   5   0    18573.83    20367.38    191.12 o 
   7   5   0     9007.92     9212.36    100.10 o 
   8   5   0    26111.65    26247.91    277.18 o 
   9   5   0    11064.34    11309.18    151.30 o 
  10   5   0      554.98      609.99     31.21 o 
  11   5   0    14567.42    14684.21    167.37 o 
  12   5   0     1175.18     1196.98     38.11 o 
  13   5   0      521.27      607.46     29.45 o 
  14   5   0      638.74      667.81     40.71 o 
  15   5   0     3090.48     3113.66    159.24 o 
  16   5   0      522.70      545.50     57.51 o 
  17   5   0     1230.75     1182.31     77.23 o 
  18   5   0     3336.91     3363.18    142.75 o 
  19   5   0      773.90      802.58     86.53 o 
 -19   6   0       14.91      133.65     70.17 o 
 -18   6   0      626.31      614.79     81.34 o 
 -17   6   0       37.63       41.16     46.27 o 
 -16   6   0     1352.84     1392.88     72.83 o 
 -15   6   0      179.51      158.78     40.01 o 
 -14   6   0      325.72      413.28     39.68 o 
 -13   6   0     7863.66     7770.16    129.49 o 
 -12   6   0     6269.34     6162.13    107.87 o 
 -11   6   0     3629.53     3408.28     81.24 o 
 -10   6   0     2713.23     2693.43     60.60 o 
  -9   6   0    11213.56    10932.62    127.99 o 
  -8   6   0    46393.24    46301.42    599.08 o 
  -7   6   0    12279.28    12748.13    132.67 o 
  -6   6   0      408.82      500.71     19.12 o 
  -5   6   0     1542.88     1777.34     30.80 o 
  -4   6   0    14227.30    13778.03    193.25 o 
  -3   6   0    21583.48    21545.65    245.32 o 
  -2   6   0    41279.77    41742.04    467.19 o 
  -1   6   0    47572.14    49567.78    637.85 o 
   0   6   0     1767.36     2121.01     51.81 o 
   1   6   0     1238.36     1316.50     35.70 o 
   2   6   0     8766.50     9694.59    119.40 o 
   3   6   0    53246.35    54985.64    596.40 o 
   4   6   0    16051.20    17160.19    234.66 o 
   5   6   0     3168.79     2932.87     80.42 o 
   6   6   0     7097.24     7668.37     96.46 o 
   7   6   0     4838.72     4858.91     71.73 o 
   8   6   0     8001.24     7798.91    122.82 o 
   9   6   0       68.53       67.92     29.97 o 
  10   6   0      132.58      147.04     30.70 o 
  11   6   0      367.00      420.12     32.20 o 
  12   6   0     4600.33     4324.38     71.42 o 
  13   6   0    11094.83    10770.68    135.86 o 
  14   6   0     1861.13     2108.52     53.69 o 
  15   6   0      421.31      372.90     42.72 o 
  16   6   0        9.19      -11.69     40.20 o 
  17   6   0     1021.30     1217.77     91.86 o 
  18   6   0        7.43        6.51     60.42 o 
 -18   7   0     1217.51     1339.68    103.21 o 
 -17   7   0      335.43      273.51    126.36 o 
 -16   7   0        8.19       25.20     42.86 o 
 -15   7   0      244.73      264.09     41.00 o 
 -14   7   0     3694.06     3533.77     87.14 o 
 -13   7   0       10.14       45.76     31.04 o 
 -12   7   0     5473.79     5509.32    151.88 o 
 -11   7   0     1098.50     1049.22     46.71 o 
 -10   7   0       23.55       50.87     23.32 o 
  -9   7   0     5223.43     5012.96     77.97 o 
  -8   7   0    19039.20    18914.18    191.42 o 
  -7   7   0    32420.67    32232.71    358.06 o 
  -6   7   0    44009.06    43896.92    363.07 o 
  -5   7   0    50562.57    49189.06    637.08 o 
  -4   7   0     5188.12     5074.19     52.57 o 
  -3   7   0      857.05      940.91     19.98 o 
  -2   7   0      691.55      718.75     20.95 o 
  -1   7   0    37509.74    38027.05    429.06 o 
   0   7   0    35316.59    35867.69    467.73 o 
   1   7   0     2456.33     2449.72     44.63 o 
   2   7   0      816.94      905.97     24.44 o 
   3   7   0    25644.54    25907.13    235.00 o 
   4   7   0     7468.90     8137.05    118.87 o 
   5   7   0     2451.63     3070.13     59.67 o 
   6   7   0    27956.91    29715.70    293.69 o 
   7   7   0    94299.75    97715.11    908.58 o 
   8   7   0    44418.08    44642.57    801.23 o 
   9   7   0     2426.90     2537.84     58.85 o 
  10   7   0      503.72      472.01     32.29 o 
  11   7   0     9553.94     9381.02    227.71 o 
  12   7   0     9275.95     9097.33    141.70 o 
  13   7   0     1049.35      970.60     63.89 o 
  14   7   0     4948.02     4924.19     89.99 o 
  15   7   0       88.85      113.05     38.39 o 
  16   7   0     4060.18     3937.76    161.68 o 
  17   7   0      764.16      852.08     85.24 o 
  18   7   0     1463.39     1296.31    102.13 o 
 -18   8   0      100.76      149.82     71.94 o 
 -17   8   0       86.23       99.90     50.26 o 
 -16   8   0      146.28       54.87     40.46 o 
 -15   8   0     2990.41     3179.10     94.78 o 
 -14   8   0     1393.66     1465.62     65.24 o 
 -13   8   0     8233.05     8313.79    139.81 o 
 -12   8   0     2312.78     2438.43     69.08 o 
 -11   8   0     1459.85     1357.51     53.23 o 
 -10   8   0      984.19     1033.79     61.04 o 
  -9   8   0     5206.12     4882.82    143.44 o 
  -8   8   0    70208.00    70919.65    674.97 o 
  -7   8   0     6623.46     7016.83    114.20 o 
  -6   8   0    10251.32     9834.36    154.55 o 
  -5   8   0     1664.69     1552.49     37.53 o 
  -4   8   0     6482.25     6873.11     68.78 o 
  -3   8   0    20418.59    20077.58    173.82 o 
  -2   8   0    17503.91    17546.97    153.25 o 
  -1   8   0    48831.13    51115.55    563.21 o 
   0   8   0    19291.17    18744.13    258.47 o 
   1   8   0    15835.41    16809.17    195.43 o 
   2   8   0     3520.60     3597.38     55.75 o 
   3   8   0      559.09      461.37     17.20 o 
   4   8   0     1233.63     1357.91     24.25 o 
   5   8   0    23816.03    23938.17    327.89 o 
   6   8   0     1091.99     1244.09     30.49 o 
   7   8   0     1862.88     1783.75     78.48 o 
   8   8   0     2387.29     2537.57     38.75 o 
   9   8   0      439.46      479.97     28.58 o 
  10   8   0       39.69        9.44     23.54 o 
  11   8   0     9474.42     9388.73    143.56 o 
  12   8   0     1768.18     1557.24     57.77 o 
  13   8   0     2113.39     2090.17     70.95 o 
  14   8   0      317.49      408.04     34.29 o 
  15   8   0     1591.20     1663.18     60.66 o 
  16   8   0      618.71      574.23     54.07 o 
  17   8   0      206.40      240.54     70.11 o 
  18   8   0      382.68      369.52     78.29 o 
 -18   9   0      916.79     1123.04    102.78 o 
 -17   9   0      214.72      253.31     55.27 o 
 -16   9   0      520.77      510.45     51.13 o 
 -15   9   0      271.36      294.21     44.40 o 
 -14   9   0     1360.12     1309.08     68.91 o 
 -13   9   0      791.67      794.14     60.01 o 
 -12   9   0    24853.03    24832.67    316.21 o 
 -11   9   0      306.25      255.24     33.98 o 
 -10   9   0    12036.22    11739.26    169.19 o 
  -9   9   0      628.06      729.83     49.57 o 
  -8   9   0     7927.05     7959.08    103.09 o 
  -7   9   0    42705.94    43046.33    572.60 o 
  -6   9   0    13229.27    12925.95    193.62 o 
  -5   9   0    53627.82    53862.56    521.85 o 
  -4   9   0       19.89       48.96     12.24 o 
  -3   9   0     3428.66     3340.99     41.00 o 
  -2   9   0     1087.40     1358.89     36.03 o 
  -1   9   0     1897.63     1603.95     34.63 o 
   0   9   0       55.67       76.62     13.51 o 
   1   9   0    14673.14    14596.82    172.65 o 
   2   9   0     4578.00     4697.80    102.94 o 
   3   9   0     8307.34     8315.90     96.24 o 
   4   9   0    11649.07    12044.76    118.11 o 
   5   9   0      637.14      667.95     23.17 o 
   6   9   0    12577.86    13132.81    175.93 o 
   7   9   0    96470.85    98175.30    962.71 o 
   8   9   0    30888.15    31465.30    321.04 o 
   9   9   0     1849.33     1908.51     48.64 o 
  10   9   0     1700.90     1769.28     50.54 o 
  11   9   0     3401.52     3262.80    142.55 o 
  12   9   0    13548.05    13604.11    225.15 o 
  13   9   0      365.69      415.46     43.53 o 
  14   9   0     9067.27     9084.47    205.85 o 
  15   9   0      238.87      192.69     32.10 o 
  16   9   0     9050.32     9312.69    166.83 o 
  17   9   0     2440.32     2232.93    130.75 o 
  18   9   0        8.90      -51.14     65.22 o 
 -18  10   0      113.45      104.54     75.50 o 
 -17  10   0      341.17      328.62     65.24 o 
 -16  10   0      126.29      117.07     50.25 o 
 -15  10   0     6130.96     6293.91    129.01 o 
 -14  10   0     1407.16     1383.18     78.29 o 
 -13  10   0     4193.46     4278.67    210.80 o 
 -12  10   0     4731.48     4933.05    109.28 o 
 -11  10   0       11.31       13.19     28.47 o 
 -10  10   0      464.98      447.78     37.05 o 
  -9  10   0       92.21      114.30     20.55 o 
  -8  10   0    16086.69    16208.24    183.75 o 
  -7  10   0      542.60      621.75     62.45 o 
  -6  10   0     5116.05     4849.73     94.75 o 
  -5  10   0     1348.02     1479.54     28.80 o 
  -4  10   0     1359.01     1421.15     27.04 o 
  -3  10   0       34.98       96.14     11.75 o 
  -2  10   0     5536.43     6274.53     71.05 o 
  -1  10   0     1805.39     1796.37     32.01 o 
   0  10   0    10778.92    10595.34    118.56 o 
   1  10   0     2754.59     2599.27     39.59 o 
   2  10   0      756.77      727.53     24.93 o 
   3  10   0    11576.37    11255.36    113.87 o 
   4  10   0      370.09      353.07     14.96 o 
   5  10   0    20691.63    20877.15    221.41 o 
   6  10   0     1428.88     1519.28     48.05 o 
   7  10   0     3004.59     3056.71     92.37 o 
   8  10   0    14221.11    14462.59    202.25 o 
   9  10   0      269.85      297.63     19.33 o 
  10  10   0     4175.21     4148.17     86.70 o 
  11  10   0    11640.85    11470.10    197.97 o 
  12  10   0     2555.24     2416.13     74.29 o 
  13  10   0     5423.88     5363.16    125.06 o 
  14  10   0        4.41       -9.33     38.55 o 
  15  10   0     2257.53     2453.26     69.58 o 
  16  10   0     1064.88     1165.49     88.06 o 
  17  10   0       29.77       70.74     71.40 o 
  18  10   0     1254.25     1230.17    112.12 o 
 -18  11   0      786.38      907.18    103.68 o 
 -17  11   0       64.25      -24.85     71.28 o 
 -16  11   0       32.91       34.70     47.78 o 
 -15  11   0       33.86       30.81     41.31 o 
 -14  11   0     1239.99     1276.70     65.44 o 
 -13  11   0      785.53      853.29     54.76 o 
 -12  11   0    11824.21    11701.59    179.73 o 
 -11  11   0     1323.15     1317.06     58.92 o 
 -10  11   0    10128.79     9991.93    127.42 o 
  -9  11   0    10166.28    10127.31    129.51 o 
  -8  11   0     4202.23     4341.06     72.33 o 
  -7  11   0     4473.51     4383.20     71.66 o 
  -6  11   0      632.50      603.46     38.51 o 
  -5  11   0    28083.82    28410.60    263.84 o 
  -4  11   0     4149.53     4547.37     72.28 o 
  -3  11   0     4326.20     4392.19     56.76 o 
  -2  11   0     1209.23     1324.63     24.59 o 
  -1  11   0       11.65       -2.63     11.19 o 
   0  11   0    10927.74    11311.49    101.44 o 
   1  11   0    15849.56    15832.37    146.39 o 
   2  11   0    15755.98    16062.00    135.52 o 
   3  11   0    21270.44    21295.63    203.13 o 
   4  11   0     1923.75     1922.45     31.98 o 
   5  11   0     1640.59     1627.59     39.38 o 
   6  11   0     1881.29     2076.19     64.02 o 
   7  11   0    49880.51    50021.96    458.62 o 
   8  11   0    13758.13    14551.64    154.96 o 
   9  11   0     9647.62     9748.13    123.70 o 
  10  11   0    14520.28    14402.81    201.87 o 
  11  11   0      705.71      715.09     59.48 o 
  12  11   0     4886.55     4886.59    106.94 o 
  13  11   0      349.29      422.24     46.28 o 
  14  11   0     2476.34     2603.66     84.59 o 
  15  11   0      910.68      953.07     48.90 o 
  16  11   0     6661.22     6583.16    139.18 o 
  17  11   0     1494.83     1713.68    127.03 o 
 -17  12   0     2252.11     2064.81    140.83 o 
 -16  12   0     1458.92     1494.98     97.91 o 
 -15  12   0     1297.25     1196.59     67.73 o 
 -14  12   0     1503.62     1370.23     68.37 o 
 -13  12   0      221.70      251.85     43.04 o 
 -12  12   0      780.75      777.12     51.80 o 
 -11  12   0      588.13      572.40     45.09 o 
 -10  12   0     1862.14     1872.81     49.82 o 
  -9  12   0        5.98       -0.21     21.98 o 
  -8  12   0      407.37      397.60     31.77 o 
  -7  12   0      136.46      154.70     23.56 o 
  -6  12   0       67.90       63.09     20.37 o 
  -5  12   0     7963.13     7861.30     91.29 o 
  -4  12   0      214.68      236.39     18.04 o 
  -3  12   0     8302.83     8298.52     85.53 o 
  -2  12   0     9009.91     9467.92     94.02 o 
  -1  12   0     3316.77     3594.37     44.50 o 
   0  12   0     8538.68     8816.36     75.09 o 
   1  12   0     3084.27     3230.91     56.88 o 
   2  12   0     6260.54     6499.05     68.17 o 
   3  12   0    13328.94    13624.56    129.10 o 
   4  12   0       48.65       53.58     12.56 o 
   5  12   0    22434.65    22021.95    233.38 o 
   6  12   0     7175.37     7115.12     97.17 o 
   7  12   0      108.01      122.55     19.84 o 
   8  12   0     5028.41     4913.58     79.27 o 
   9  12   0     4352.29     3993.35     70.63 o 
  10  12   0     1350.51     1193.65     75.81 o 
  11  12   0       23.58       61.74     34.19 o 
  12  12   0       23.02       36.03     36.00 o 
  13  12   0     3228.31     2996.58    104.43 o 
  14  12   0     1856.97     1685.10     77.10 o 
  15  12   0       49.76       67.12     58.62 o 
  16  12   0      729.71      677.29     56.02 o 
  17  12   0        0.83       70.80     78.37 o 
 -17  13   0      108.45       85.60     83.79 o 
 -16  13   0     1893.65     2028.37     96.90 o 
 -15  13   0     1591.69     1608.76     84.90 o 
 -14  13   0        2.46        8.04     40.32 o 
 -13  13   0     2538.74     2597.75     85.75 o 
 -12  13   0      156.71      249.50     41.88 o 
 -11  13   0      681.52      577.40     47.16 o 
 -10  13   0     2109.68     2027.35     55.64 o 
  -9  13   0    19753.85    19295.94    221.25 o 
  -8  13   0     1511.19     1571.17     48.95 o 
  -7  13   0     1353.58     1414.01     46.31 o 
  -6  13   0      116.12      108.51     22.36 o 
  -5  13   0      561.73      620.24     26.60 o 
  -4  13   0      815.53      878.77     29.83 o 
  -3  13   0       83.81       82.13     16.02 o 
  -2  13   0     1687.79     1733.30     31.68 o 
  -1  13   0     6033.23     5802.02     79.67 o 
   0  13   0    33836.52    34684.20    246.65 o 
   1  13   0     5527.25     5716.35     56.43 o 
   2  13   0    23640.42    22900.09    192.24 o 
   3  13   0    41766.04    41559.81    331.12 o 
   4  13   0     1857.01     2080.25     41.06 o 
   5  13   0      343.03      310.70     25.79 o 
   6  13   0     2641.53     2586.58     50.36 o 
   7  13   0    20400.03    19928.73    224.21 o 
   8  13   0     1602.66     1838.68     49.62 o 
   9  13   0     8009.28     7928.96    124.40 o 
  10  13   0    13678.58    13383.87    184.46 o 
  11  13   0      128.78      117.46     37.46 o 
  12  13   0     1600.17     1491.22     69.15 o 
  13  13   0     1588.11     1659.84     74.94 o 
  14  13   0      616.21      571.68     58.21 o 
  15  13   0     1562.38     1487.18    120.27 o 
  16  13   0     2360.20     2479.55    155.20 o 
  17  13   0      567.86      697.62     52.21 o 
 -17  14   0     4334.30     4790.93    206.63 o 
 -16  14   0     4893.73     4848.26    202.29 o 
 -15  14   0       11.16      -51.10     49.00 o 
 -14  14   0      516.30      403.16     52.55 o 
 -13  14   0     4203.98     4201.58    139.21 o 
 -12  14   0       38.23       75.36     40.31 o 
 -11  14   0     5034.27     5124.93     86.57 o 
 -10  14   0     1542.41     1369.05     50.14 o 
  -9  14   0      225.70      198.47     32.19 o 
  -8  14   0     3576.40     3589.06     71.38 o 
  -7  14   0     2621.88     2640.70     61.64 o 
  -6  14   0      315.50      343.97     20.30 o 
  -5  14   0      709.15      794.42     30.87 o 
  -4  14   0      400.32      361.27     23.00 o 
  -3  14   0     7735.26     7623.65     91.27 o 
  -2  14   0    11319.03    11523.19    100.50 o 
  -1  14   0     9918.44    10310.16     92.49 o 
   0  14   0       28.56       84.42     13.31 o 
   1  14   0      289.39      266.85     17.23 o 
   2  14   0     6847.07     7169.95     76.24 o 
   3  14   0      642.47      691.66     25.33 o 
   4  14   0     7270.01     6874.95     79.92 o 
   5  14   0     2029.84     1996.75     38.70 o 
   6  14   0     4395.53     4420.38     77.07 o 
   7  14   0     6580.44     6664.11    102.24 o 
   8  14   0      679.35      674.73     37.59 o 
   9  14   0      591.04      488.80     35.18 o 
  10  14   0      560.96      611.38     41.47 o 
  11  14   0     2268.54     2172.31     75.73 o 
  12  14   0     1049.63     1152.02     65.93 o 
  13  14   0     2331.82     2327.02     85.93 o 
  14  14   0     1995.16     1749.99    187.72 o 
  15  14   0     2862.00     2810.79    158.50 o 
  16  14   0      409.22      348.38     55.21 o 
 -16  15   0     4271.53     4525.36    203.83 o 
 -15  15   0     9254.18     9566.16    198.35 o 
 -14  15   0      503.56      584.13     64.55 o 
 -13  15   0     3677.61     3634.80    101.31 o 
 -12  15   0     3126.52     2899.93     91.12 o 
 -11  15   0       33.38       48.85     32.45 o 
 -10  15   0      210.34      235.53     32.02 o 
  -9  15   0     5101.51     4662.42    129.98 o 
  -8  15   0      897.62      871.46     45.19 o 
  -7  15   0     7197.52     7088.60    107.45 o 
  -6  15   0     2879.91     2660.85     50.39 o 
  -5  15   0     4503.17     4485.36     73.61 o 
  -4  15   0       20.49       29.04     18.27 o 
  -3  15   0       91.29      137.06     19.91 o 
  -2  15   0      209.22      207.76     23.26 o 
  -1  15   0     7231.40     7344.71     73.39 o 
   0  15   0    20630.91    21209.61    171.21 o 
   1  15   0     1268.36     1172.02     27.90 o 
   2  15   0     5154.65     5252.69     62.90 o 
   3  15   0    13370.94    13549.10    134.84 o 
   4  15   0    12253.56    12221.65    134.56 o 
   5  15   0     4352.01     4350.60     61.48 o 
   6  15   0     1176.49     1077.05     44.40 o 
   7  15   0     1530.16     1562.30     52.30 o 
   8  15   0      832.86      841.27     42.66 o 
   9  15   0      130.34       97.49     30.43 o 
  10  15   0     4137.98     4121.48     79.73 o 
  11  15   0      229.80      269.71     46.39 o 
  12  15   0     8305.35     8177.58    235.80 o 
  13  15   0     5303.59     5279.31    125.55 o 
  14  15   0      245.59      154.57     84.16 o 
  15  15   0      949.82     1045.72    115.71 o 
  16  15   0      419.43      361.27     93.76 o 
 -16  16   0     3593.50     4129.49    198.08 o 
 -15  16   0       67.13      129.12     87.32 o 
 -14  16   0      298.63      355.57     60.97 o 
 -13  16   0     9656.84     9804.30    197.28 o 
 -12  16   0     1192.03     1243.48     78.63 o 
 -11  16   0     6583.31     6506.28    107.01 o 
 -10  16   0      567.46      572.69     40.04 o 
  -9  16   0      386.15      261.33     33.65 o 
  -8  16   0     8272.76     8391.20    170.30 o 
  -7  16   0     6732.78     6791.53    106.84 o 
  -6  16   0      609.31      680.02     40.62 o 
  -5  16   0      188.77      285.81     28.43 o 
  -4  16   0      715.11      717.01     31.75 o 
  -3  16   0      819.39      775.98     31.84 o 
  -2  16   0     4976.69     5335.33     75.23 o 
  -1  16   0     7018.15     7035.97    122.72 o 
   0  16   0    14938.67    15283.66    131.73 o 
   1  16   0     1337.76     1270.90     31.05 o 
   2  16   0    14374.20    14793.84    128.43 o 
   3  16   0        4.88       34.15     17.80 o 
   4  16   0     2220.61     2038.03     50.61 o 
   5  16   0      354.85      450.08     27.25 o 
   6  16   0     5903.28     5776.96    138.78 o 
   7  16   0     7962.97     7823.56    118.98 o 
   8  16   0     3322.40     3207.65     72.50 o 
   9  16   0     2660.62     2576.38     67.06 o 
  10  16   0     1959.15     1833.27     59.49 o 
  11  16   0       71.89       42.51     41.94 o 
  12  16   0      638.52      568.53     58.05 o 
  13  16   0      782.73      875.69     65.77 o 
  14  16   0      740.56      570.74    104.32 o 
  15  16   0     4307.50     4274.32    198.20 o 
  16  16   0       95.91      -24.93     82.85 o 
 -16  17   0     2864.89     3122.27    181.20 o 
 -15  17   0    10032.18    10098.64    322.74 o 
 -14  17   0       18.30       15.75     58.78 o 
 -13  17   0     2746.43     2720.33    108.89 o 
 -12  17   0     3498.29     3416.29     71.05 o 
 -11  17   0      162.61      159.39     49.91 o 
 -10  17   0      188.07      158.48     34.33 o 
  -9  17   0      810.25      810.52     45.87 o 
  -8  17   0        9.20       22.38     30.29 o 
  -7  17   0    16681.71    16618.32    231.96 o 
  -6  17   0     1240.67     1171.40     42.35 o 
  -5  17   0     3235.76     3182.64     89.89 o 
  -4  17   0       20.39       30.45     21.63 o 
  -3  17   0     2886.18     2724.54     56.79 o 
  -2  17   0       12.95       40.52     22.80 o 
  -1  17   0    15527.72    15503.22    152.66 o 
   0  17   0     6352.86     6464.99     75.78 o 
   1  17   0    22371.55    22213.68    193.63 o 
   2  17   0     1457.25     1503.84     39.80 o 
   3  17   0     1246.45     1343.19     39.10 o 
   4  17   0     8594.09     8309.41    105.74 o 
   5  17   0     1789.63     1806.42     46.61 o 
   6  17   0    11059.63    10733.62    148.32 o 
   7  17   0      700.29      696.54     47.13 o 
   8  17   0    10511.40    10630.04    149.30 o 
   9  17   0      167.11      155.04     34.45 o 
  10  17   0      767.05      777.46     44.86 o 
  11  17   0      333.81      251.87     29.68 o 
  12  17   0     7125.82     7222.16    193.80 o 
  13  17   0     6123.65     6183.33    242.94 o 
  14  17   0       63.94      203.06     92.29 o 
  15  17   0      495.20      475.80    103.46 o 
 -15  18   0        0.30       68.37     90.53 o 
 -14  18   0      923.01     1078.40    126.02 o 
 -13  18   0     1937.16     2015.83     99.65 o 
 -12  18   0      596.11      548.86     41.65 o 
 -11  18   0     3955.38     4180.60     88.53 o 
 -10  18   0     2675.16     2745.25     72.98 o 
  -9  18   0      131.77      111.89     37.18 o 
  -8  18   0     2625.68     2561.61     77.65 o 
  -7  18   0     2241.36     2271.79     72.45 o 
  -6  18   0      657.05      618.86     38.61 o 
  -5  18   0    10208.88     9787.02    131.08 o 
  -4  18   0      181.36      157.12     25.46 o 
  -3  18   0    11137.59    11063.98    141.24 o 
  -2  18   0    12832.36    13325.63    162.46 o 
  -1  18   0    15305.30    15242.49    165.40 o 
   0  18   0    28614.68    29131.88    282.38 o 
   1  18   0     1458.98     1440.59     60.75 o 
   2  18   0    23167.56    24002.84    239.77 o 
   3  18   0        4.67       63.13     22.53 o 
   4  18   0      693.88      717.58     58.63 o 
   5  18   0     3062.65     3123.72     60.32 o 
   6  18   0      543.33      525.22     40.64 o 
   7  18   0     1686.54     1607.66     76.93 o 
   8  18   0     8164.06     8024.68    127.36 o 
   9  18   0     2709.67     2750.40     77.19 o 
  10  18   0     1221.26     1103.63     53.01 o 
  11  18   0     2563.06     2490.49     69.30 o 
  12  18   0       36.41       68.47     55.55 o 
  13  18   0       38.44      -53.61     85.59 o 
  14  18   0      162.69       17.22     84.42 o 
  15  18   0     2083.54     2268.35    165.86 o 
 -15  19   0     3373.72     3404.73    189.43 o 
 -14  19   0      423.48      550.09    112.84 o 
 -13  19   0       48.13       29.97     65.06 o 
 -12  19   0      191.37      197.13     41.37 o 
 -11  19   0        2.18      -35.76     39.43 o 
 -10  19   0      381.57      395.55     46.87 o 
  -9  19   0     1966.87     1748.17    112.51 o 
  -8  19   0     4419.30     4518.17    101.11 o 
  -7  19   0    11020.15    10465.17    165.73 o 
  -6  19   0      875.46      891.89     40.89 o 
  -5  19   0     2206.08     1955.63     60.97 o 
  -4  19   0      214.54      194.86     30.27 o 
  -3  19   0      140.28      157.45     29.51 o 
  -2  19   0     1601.22     1717.71     49.51 o 
  -1  19   0     4929.21     5007.82     84.75 o 
   0  19   0      144.68      168.46     28.21 o 
   1  19   0    17487.55    17725.28    204.94 o 
   2  19   0     5042.68     5058.76     95.36 o 
   3  19   0      366.53      269.23     27.34 o 
   4  19   0        5.48       -5.52     24.29 o 
   5  19   0       24.41       30.93     23.79 o 
   6  19   0    12174.95    12109.99    166.27 o 
   7  19   0      346.91      318.72     39.24 o 
   8  19   0     7367.37     7383.61    123.20 o 
   9  19   0      329.25      331.02     42.15 o 
  10  19   0       10.58       37.18     34.91 o 
  11  19   0      403.06      348.51     38.50 o 
  12  19   0     4154.41     4435.82    207.50 o 
  13  19   0     2648.27     2876.59    182.50 o 
  14  19   0        1.30       47.34     89.45 o 
 -14  20   0      134.48      109.69     98.33 o 
 -13  20   0      228.43      247.96    101.91 o 
 -12  20   0      861.34      844.38     61.19 o 
 -11  20   0       80.67       10.35     43.28 o 
 -10  20   0     2428.57     2476.82     81.82 o 
  -9  20   0       26.86        7.81     38.62 o 
  -8  20   0        0.05       35.25     37.45 o 
  -7  20   0      679.87      824.59     54.63 o 
  -6  20   0      198.87      245.66     33.39 o 
  -5  20   0     4617.39     4540.81     83.89 o 
  -4  20   0      502.90      534.60     37.77 o 
  -3  20   0    12045.81    12300.42    157.83 o 
  -2  20   0    13006.82    13000.42    151.21 o 
  -1  20   0     6961.62     6835.59    106.51 o 
   0  20   0    14878.12    15241.45    207.82 o 
   1  20   0       23.14      112.39     37.10 o 
   2  20   0    14674.68    14891.99    200.58 o 
   3  20   0     7113.33     7026.52    119.14 o 
   4  20   0      116.86       95.37     27.91 o 
   5  20   0     1632.15     1621.21     49.11 o 
   6  20   0     5388.09     5349.65    101.56 o 
   7  20   0      135.84      154.28     38.10 o 
   8  20   0     3760.56     3644.90    125.65 o 
   9  20   0      333.78      273.03     42.83 o 
  10  20   0     2784.02     2716.03     91.70 o 
  11  20   0     5965.99     6354.07    306.26 o 
  12  20   0      994.25      956.03    130.28 o 
  13  20   0      174.66      237.42    101.22 o 
 -13  21   0     2054.91     2030.95    162.25 o 
 -12  21   0      133.10       80.18     43.48 o 
 -11  21   0      129.67      146.05     48.60 o 
 -10  21   0      516.50      472.52     58.15 o 
  -9  21   0     2607.83     2389.54     81.58 o 
  -8  21   0     7915.60     7994.84    201.42 o 
  -7  21   0     5035.84     4849.54    110.52 o 
  -6  21   0       88.24      100.74     30.29 o 
  -5  21   0       37.37       41.36     33.71 o 
  -4  21   0       54.38       63.51     30.70 o 
  -3  21   0        3.46       30.94     28.33 o 
  -2  21   0     3251.51     3116.91     71.86 o 
  -1  21   0      533.08      501.90     48.09 o 
   0  21   0      459.30      501.48     47.58 o 
   1  21   0     6509.56     6734.74    155.56 o 
   2  21   0     5733.68     6055.08    125.26 o 
   3  21   0      234.65      214.69     42.19 o 
   4  21   0     5759.88     6176.42    128.13 o 
   5  21   0     3047.90     3005.89     75.95 o 
   6  21   0     6012.66     6098.69    112.20 o 
   7  21   0        5.38      -15.38     35.78 o 
   8  21   0     3160.80     3086.62     82.58 o 
   9  21   0      186.03      187.36     41.90 o 
  10  21   0       67.81      125.90     41.06 o 
  11  21   0      249.32      241.41     53.00 o 
  12  21   0     3713.16     3521.15    199.58 o 
  13  21   0      627.82      717.97    125.42 o 
 -13  22   0     1279.62     1133.39    137.02 o 
 -12  22   0     1804.27     1971.57     92.69 o 
 -11  22   0      247.05      174.83     70.51 o 
 -10  22   0       51.36      -10.00     47.43 o 
  -9  22   0      488.23      572.55     61.68 o 
  -8  22   0     2450.26     2396.15    101.40 o 
  -7  22   0     1043.88     1032.68     63.70 o 
  -6  22   0      176.24      136.30     34.85 o 
  -5  22   0      562.57      455.44     44.72 o 
  -4  22   0      605.60      636.98     47.92 o 
  -3  22   0     3992.45     4189.33     86.39 o 
  -2  22   0     9024.73     8632.39    160.69 o 
  -1  22   0     1096.75     1153.65     77.30 o 
   0  22   0       14.22      -26.44     46.39 o 
   1  22   0     1628.89     1694.74     98.17 o 
   2  22   0     2931.31     2745.21    102.41 o 
   3  22   0     3004.33     2870.14    155.51 o 
   4  22   0      312.81      253.81     45.23 o 
   5  22   0        4.97       17.72     38.82 o 
   6  22   0     3184.39     3293.11    106.56 o 
   7  22   0     3068.90     3062.22     83.02 o 
   8  22   0      628.79      593.52     51.05 o 
   9  22   0      420.56      440.02    105.66 o 
  10  22   0     3099.05     2899.48    341.79 o 
  11  22   0     2886.59     2829.76    155.19 o 
  12  22   0     1188.66      846.88    129.51 o 
 -12  23   0      205.00      190.63     57.71 o 
 -11  23   0      983.67      951.90     81.49 o 
 -10  23   0      525.01      610.52     66.15 o 
  -9  23   0     2051.71     1962.84     90.92 o 
  -8  23   0     2282.36     2372.90    136.57 o 
  -7  23   0     1078.93     1075.20     77.60 o 
  -6  23   0       74.79       66.52     35.12 o 
  -5  23   0      100.97       47.25     41.36 o 
  -4  23   0     1723.11     1682.83     62.30 o 
  -3  23   0        9.83       49.40     46.38 o 
  -2  23   0      696.97      781.01     59.30 o 
  -1  23   0     9493.38     9420.78    390.75 o 
   0  23   0     7038.36     7049.82    170.65 o 
   1  23   0      690.71      609.81     55.96 o 
   2  23   0      474.48      439.59     52.38 o 
   3  23   0        6.26      -30.88     37.77 o 
   4  23   0     7512.10     7684.02    174.55 o 
   5  23   0     7064.16     6917.29    133.59 o 
   6  23   0     1589.63     1842.21    112.09 o 
   7  23   0       57.14      117.95     52.30 o 
   8  23   0      197.22      156.03     47.33 o 
   9  23   0      359.11      285.92     77.01 o 
  10  23   0      886.10      809.90     76.73 o 
  11  23   0      139.48       65.74     51.60 o 
 -11  24   0       77.85       -6.34     67.88 o 
 -10  24   0      123.35       94.38     64.81 o 
  -9  24   0     1661.87     1748.30    110.68 o 
  -8  24   0     6257.15     6187.34    220.37 o 
  -7  24   0      459.55      594.82    111.93 o 
  -6  24   0     1485.09     1362.17     73.44 o 
  -5  24   0      376.66      438.39     42.63 o 
  -4  24   0       67.80       41.04     52.13 o 
  -3  24   0        9.38      -40.30     42.93 o 
  -2  24   0     4770.09     5009.56    124.44 o 
  -1  24   0     2064.74     2120.41    104.08 o 
   0  24   0     6034.32     6289.63    162.93 o 
   1  24   0     5775.04     6234.45    200.99 o 
   2  24   0      245.10      197.70     47.20 o 
   3  24   0      118.23      145.84     46.60 o 
   4  24   0       57.92       21.94     47.13 o 
   5  24   0      698.17      501.84    104.58 o 
   6  24   0      139.99      146.92     66.19 o 
   7  24   0     3363.20     3482.07    227.03 o 
   8  24   0      461.77      516.79     90.51 o 
   9  24   0     1478.93     1505.04     98.52 o 
  10  24   0     2090.67     2000.78    106.35 o 
 -10  25   0       82.85      -32.41     84.43 o 
  -9  25   0      881.12      915.13    120.99 o 
  -8  25   0       26.61      155.32     89.30 o 
  -7  25   0      761.78      895.53    124.50 o 
  -6  25   0     1410.79     1270.90    137.34 o 
  -5  25   0     1963.28     1887.57     80.18 o 
  -4  25   0     4464.68     4534.57    115.64 o 
  -3  25   0      595.19      632.69     84.18 o 
  -2  25   0       22.53       56.67     55.92 o 
  -1  25   0     9049.53     8967.54    205.88 o 
   0  25   0    13503.28    13148.47    380.76 o 
   1  25   0      521.43      720.97     72.92 o 
   2  25   0       52.35      106.23     48.76 o 
   3  25   0      869.60      840.19     63.39 o 
   4  25   0     3351.77     3608.63    100.16 o 
   5  25   0     9681.91     9705.62    328.75 o 
   6  25   0     1183.07     1307.80    142.35 o 
   7  25   0        2.27      -65.10     83.90 o 
   8  25   0      273.47      240.94     93.54 o 
   9  25   0     1619.71     1454.90    130.39 o 
  -9  26   0     2863.51     3147.84    185.39 o 
  -8  26   0     7576.09     7799.50    290.36 o 
  -7  26   0      958.79      798.84    126.74 o 
  -6  26   0     3947.61     4206.92    216.43 o 
  -5  26   0      840.67      796.40     83.58 o 
  -4  26   0      618.51      652.87     62.70 o 
  -3  26   0      316.52      332.13     56.02 o 
  -2  26   0       94.58       34.40     58.38 o 
  -1  26   0       23.30       87.42     59.75 o 
   0  26   0    10558.76    10694.53    233.03 o 
   1  26   0     8877.05     9135.31    210.14 o 
   2  26   0      299.62      378.88     58.04 o 
   3  26   0       23.43        1.37     51.75 o 
   4  26   0       75.67       58.96     44.15 o 
   5  26   0      239.50      283.88    102.95 o 
   6  26   0       23.03        9.75     89.40 o 
   7  26   0     1019.30     1095.35    131.77 o 
   8  26   0      340.94      269.19     98.37 o 
  -7  27   0     3457.14     3895.97    212.05 o 
  -6  27   0        8.90       98.43     96.45 o 
  -5  27   0     2731.41     2740.36     93.70 o 
  -4  27   0      591.77      698.39     91.29 o 
  -3  27   0     1064.40      965.11     71.10 o 
  -2  27   0      179.18      182.91     63.17 o 
  -1  27   0      791.86      820.55    113.05 o 
   0  27   0     4007.94     3755.81    209.57 o 
   1  27   0      619.37      576.78     96.56 o 
   2  27   0      438.20      378.42     59.95 o 
   3  27   0      285.45      330.71     55.54 o 
   4  27   0     2455.34     2337.00     85.29 o 
   5  27   0     5688.95     5659.60    252.72 o 
   6  27   0     1811.80     1773.80    160.45 o 
   7  27   0      825.92      912.66    130.55 o 
  -6  28   0     1891.36     1772.98    163.58 o 
  -5  28   0        6.70      -57.29     46.06 o 
  -4  28   0     1046.78     1039.73     77.10 o 
  -3  28   0       36.87      -48.37     58.62 o 
  -2  28   0      700.17      715.58     80.30 o 
  -1  28   0      558.98      598.44     76.57 o 
   0  28   0     4157.48     4157.59    348.79 o 
   1  28   0     2434.44     2473.46    287.02 o 
   2  28   0      313.74      336.70     59.29 o 
   3  28   0      203.20      117.79     52.81 o 
   4  28   0      893.01      952.44    149.39 o 
   5  28   0     1531.79     1447.46    156.10 o 
  -3  29   0      394.61      343.44     71.92 o 
  -2  29   0        2.01       37.37     62.77 o 
  -1  29   0      397.16      426.34     73.10 o 
   0  29   0      135.22      143.44     66.98 o 
   1  29   0       12.25      -40.47     62.31 o 
   2  29   0       12.08       18.22     53.69 o 
  -2 -29   1       48.34       94.13     64.32 o 
  -1 -29   1     2112.36     2046.60    169.26 o 
   0 -29   1      475.65      565.58    100.03 o 
   1 -29   1      464.17      481.23     76.50 o 
   2 -29   1     1737.58     1766.22    110.92 o 
   3 -29   1      128.22      202.93     57.06 o 
  -5 -28   1      487.24      531.55    123.38 o 
  -4 -28   1     3442.04     3626.35    103.56 o 
  -3 -28   1      261.42      212.39     56.39 o 
  -2 -28   1      981.51     1001.20     72.41 o 
  -1 -28   1       22.09      -39.76     61.30 o 
   0 -28   1       13.42       52.47     62.80 o 
   1 -28   1     1032.12     1054.18     87.89 o 
   2 -28   1      144.48      140.02     91.13 o 
   3 -28   1      610.36      676.69     67.19 o 
   4 -28   1     2513.16     2840.10    142.96 o 
   5 -28   1     1432.36     1511.13    237.57 o 
   6 -28   1       30.61       42.76     98.75 o 
  -7 -27   1      460.61      555.98    118.15 o 
  -6 -27   1     4418.41     4597.74    225.61 o 
  -5 -27   1     5420.21     5130.65    243.70 o 
  -4 -27   1     2205.35     2283.68     88.49 o 
  -3 -27   1     1099.04     1119.08     72.10 o 
  -2 -27   1      155.88      116.71     54.01 o 
  -1 -27   1     1447.39     1396.39     92.75 o 
   0 -27   1      305.67      397.76     70.15 o 
   1 -27   1      181.79      205.74     62.91 o 
   2 -27   1       63.74       22.37    113.47 o 
   3 -27   1      192.93      183.05     54.98 o 
   4 -27   1      749.48      678.12     62.87 o 
   5 -27   1     4625.26     4900.55    117.35 o 
   6 -27   1        4.90      101.16    101.96 o 
   7 -27   1     1995.22     2118.98    168.73 o 
  -8 -26   1       87.99       35.23     89.13 o 
  -7 -26   1      243.19      168.89    102.13 o 
  -6 -26   1      245.54      268.98    100.92 o 
  -5 -26   1       55.86      100.47     95.82 o 
  -4 -26   1     1629.22     1548.93     74.90 o 
  -3 -26   1      131.41        7.48     56.59 o 
  -2 -26   1     3035.70     3169.23    103.07 o 
  -1 -26   1      930.04      911.48     81.91 o 
   0 -26   1       13.27       71.36     58.04 o 
   1 -26   1     3926.94     4010.21    277.15 o 
   2 -26   1      571.30      537.51     70.79 o 
   3 -26   1      240.39      268.02     53.33 o 
   4 -26   1     1814.67     1795.15     83.38 o 
   5 -26   1     1911.64     1814.00     78.43 o 
   6 -26   1      662.50      912.64    129.76 o 
   7 -26   1      261.78      129.01     99.84 o 
   8 -26   1       92.51      133.12     97.06 o 
   9 -26   1     3941.37     4485.43    210.93 o 
  -9 -25   1     1670.62     1648.44    137.89 o 
  -8 -25   1     3796.08     3707.27    191.17 o 
  -7 -25   1       60.60      -16.38     85.74 o 
  -6 -25   1     3894.62     3868.50    202.96 o 
  -5 -25   1     2764.80     2994.75    185.84 o 
  -4 -25   1     2195.07     2216.93     84.31 o 
  -3 -25   1      119.55       66.56     50.84 o 
  -2 -25   1     3806.55     3836.09    110.46 o 
  -1 -25   1     1264.85     1248.39    124.56 o 
   0 -25   1     2709.40     2737.87    128.87 o 
   1 -25   1        2.26       64.22     56.91 o 
   2 -25   1     3644.70     3574.87    106.80 o 
   3 -25   1       17.70       10.06     46.09 o 
   4 -25   1      548.70      486.94     55.88 o 
   5 -25   1     7459.94     7893.64    299.74 o 
   6 -25   1       11.93      -61.71     64.17 o 
   7 -25   1     7103.23     7015.98    269.17 o 
   8 -25   1       77.19       45.07     96.15 o 
   9 -25   1     1662.53     1681.88    144.39 o 
  10 -25   1       31.50      105.61     85.30 o 
 -10 -24   1     1508.08     1393.01    197.43 o 
  -9 -24   1        8.32      -13.82     79.96 o 
  -8 -24   1       61.50      100.13     81.29 o 
  -7 -24   1        1.81       34.09     67.02 o 
  -6 -24   1     2385.92     2619.42    128.43 o 
  -5 -24   1     1148.71     1076.39     65.50 o 
  -4 -24   1     1233.96     1278.16     67.70 o 
  -3 -24   1      179.69      189.20     46.84 o 
  -2 -24   1     2814.64     2907.25    111.21 o 
  -1 -24   1      142.88      116.53     47.40 o 
   0 -24   1      560.88      526.04    100.78 o 
   1 -24   1     2307.39     2525.39    119.40 o 
   2 -24   1       35.04       46.22     45.73 o 
   3 -24   1     5137.88     4888.98    119.80 o 
   4 -24   1      724.28      707.59     51.58 o 
   5 -24   1     2463.57     2416.11    108.96 o 
   6 -24   1      265.83      299.98     59.30 o 
   7 -24   1     1811.64     1694.04    107.11 o 
   8 -24   1      903.36     1109.61    144.99 o 
   9 -24   1     3880.35     3746.20    137.49 o 
  10 -24   1     3258.80     3363.18    135.21 o 
  11 -24   1      410.01      424.40     59.07 o 
 -11 -23   1      828.42      742.03     71.20 o 
 -10 -23   1      961.80     1042.76    163.84 o 
  -9 -23   1     4861.53     5236.32    183.95 o 
  -8 -23   1     3830.16     3921.77    120.54 o 
  -7 -23   1      161.96      153.27     54.16 o 
  -6 -23   1     3437.09     3248.54    136.80 o 
  -5 -23   1     1366.96     1551.55     68.79 o 
  -4 -23   1      197.27      170.58     43.95 o 
  -3 -23   1       14.32       54.57     66.25 o 
  -2 -23   1     3274.59     3295.05     97.00 o 
  -1 -23   1      592.42      572.22     55.00 o 
   0 -23   1     3399.94     3519.91    272.90 o 
   1 -23   1     1835.24     2099.47    154.26 o 
   2 -23   1     7105.13     7326.06    308.20 o 
   3 -23   1     4616.66     4751.34    102.36 o 
   4 -23   1        4.44      -27.34     32.40 o 
   5 -23   1     4982.66     4938.86    207.50 o 
   6 -23   1       58.94       31.64     50.61 o 
   7 -23   1     6094.64     5910.94    150.37 o 
   8 -23   1        3.00      -17.93     49.49 o 
   9 -23   1      432.50      448.72     60.20 o 
  10 -23   1      556.52      428.10     60.36 o 
  11 -23   1      423.74      370.97     64.40 o 
  12 -23   1      422.78      487.74    120.05 o 
 -12 -22   1       15.54       30.16     96.77 o 
 -11 -22   1      721.88      732.97     67.80 o 
 -10 -22   1      282.01      439.70     65.11 o 
  -9 -22   1        2.71       -5.14     39.79 o 
  -8 -22   1       83.44       54.93     38.68 o 
  -7 -22   1      448.95      450.35     51.19 o 
  -6 -22   1     4419.88     4474.63    143.51 o 
  -5 -22   1     2942.97     2853.19    123.52 o 
  -4 -22   1     1083.82     1059.26     54.80 o 
  -3 -22   1       95.69      147.53     43.24 o 
  -2 -22   1      991.10      913.96     58.65 o 
  -1 -22   1     1354.81     1298.38     66.23 o 
   0 -22   1      648.71      639.98     63.95 o 
   1 -22   1      152.62      105.26     42.72 o 
   2 -22   1     2204.12     2098.80     72.46 o 
   3 -22   1     9743.56     9705.82    127.75 o 
   4 -22   1      632.94      648.30     53.91 o 
   5 -22   1     1404.94     1352.24     66.92 o 
   6 -22   1     3262.55     3106.05     76.66 o 
   7 -22   1     4846.54     4842.90     98.04 o 
   8 -22   1       30.49       57.20     43.14 o 
   9 -22   1     2263.05     2226.87    114.35 o 
  10 -22   1     1212.96     1168.21     73.72 o 
  11 -22   1      532.35      561.44     60.41 o 
  12 -22   1      116.28      132.68     47.88 o 
 -13 -21   1     4329.03     4539.14    227.38 o 
 -12 -21   1     4942.60     4871.35    226.09 o 
 -11 -21   1     1460.89     1268.65     77.54 o 
 -10 -21   1     1109.22      986.03     62.38 o 
  -9 -21   1     5452.64     5679.30    111.31 o 
  -8 -21   1     1174.24     1062.96     57.34 o 
  -7 -21   1      393.29      441.36     46.25 o 
  -6 -21   1      322.72      325.21     41.65 o 
  -5 -21   1       33.94      -25.14     31.47 o 
  -4 -21   1     3004.74     3105.62     97.74 o 
  -3 -21   1      623.71      608.95     45.28 o 
  -2 -21   1        1.94       -3.77     37.31 o 
  -1 -21   1      756.79      636.85     65.67 o 
   0 -21   1     2331.28     2273.93    114.37 o 
   1 -21   1      897.69      887.60     76.46 o 
   2 -21   1        8.13       -7.22     26.95 o 
   3 -21   1     6979.70     6980.58    102.50 o 
   4 -21   1      430.48      435.54     38.11 o 
   5 -21   1       16.53       30.32     32.03 o 
   6 -21   1      772.86      853.71     40.93 o 
   7 -21   1      148.86      132.52     41.96 o 
   8 -21   1        4.24      -25.53     39.45 o 
   9 -21   1      170.89       66.11     40.51 o 
  10 -21   1      243.33      237.00     51.51 o 
  11 -21   1      758.80      752.92     61.58 o 
  12 -21   1     1328.71     1333.92     66.28 o 
  13 -21   1     2564.08     2771.05    179.64 o 
 -14 -20   1      637.53      771.89    123.33 o 
 -13 -20   1     4935.16     5125.21    229.95 o 
 -12 -20   1      545.64      698.67    116.46 o 
 -11 -20   1      169.48      125.57     40.93 o 
 -10 -20   1        0.01      -33.50     35.89 o 
  -9 -20   1       37.82       31.41     36.73 o 
  -8 -20   1        5.30      -16.60     34.86 o 
  -7 -20   1     1155.76     1178.28     56.44 o 
  -6 -20   1       31.11      -12.68     32.48 o 
  -5 -20   1       35.19        7.39     25.71 o 
  -4 -20   1      127.27       70.65     32.23 o 
  -3 -20   1     1827.56     1830.12     63.50 o 
  -2 -20   1     1151.60     1116.97     52.18 o 
  -1 -20   1    10041.84    10373.65    154.30 o 
   0 -20   1     4422.32     4274.44     89.73 o 
   1 -20   1     8615.48     8705.82    114.03 o 
   2 -20   1    12168.44    12398.36    146.72 o 
   3 -20   1      815.58      882.48     49.49 o 
   4 -20   1      814.76      759.91     41.73 o 
   5 -20   1      346.98      297.26     33.16 o 
   6 -20   1    11863.60    11732.30    150.28 o 
   7 -20   1     4547.34     4648.19    105.02 o 
   8 -20   1     1740.92     1896.68     86.33 o 
   9 -20   1     2275.25     2254.27    128.10 o 
  10 -20   1      955.30      949.27     61.45 o 
  11 -20   1       90.08       71.09     43.19 o 
  12 -20   1       17.04       13.18     35.57 o 
  13 -20   1      165.20      196.76     95.34 o 
  14 -20   1      277.12      244.13     99.14 o 
 -14 -19   1     5306.28     5432.90    237.70 o 
 -13 -19   1     4307.40     4571.44    211.93 o 
 -12 -19   1     3813.77     4189.27    206.91 o 
 -11 -19   1      922.44      840.50     61.00 o 
 -10 -19   1     2237.66     2282.05     70.87 o 
  -9 -19   1     8891.98     8602.84    181.46 o 
  -8 -19   1       17.15      -25.87     33.25 o 
  -7 -19   1      125.82       88.87     34.94 o 
  -6 -19   1     3007.91     3033.91     75.43 o 
  -5 -19   1      262.98      283.54     28.73 o 
  -4 -19   1     3791.63     3906.37     70.24 o 
  -3 -19   1    12352.10    12331.14    155.79 o 
  -2 -19   1      140.11      211.08     30.90 o 
  -1 -19   1     5717.14     5731.34     93.88 o 
   0 -19   1      227.57      251.20     31.01 o 
   1 -19   1       20.44       52.36     24.67 o 
   2 -19   1     3329.24     3466.07     66.34 o 
   3 -19   1     1961.79     2005.13     57.06 o 
   4 -19   1     3478.59     3626.83     61.62 o 
   5 -19   1     1036.65     1130.55     46.32 o 
   6 -19   1     1221.11     1183.24     43.88 o 
   7 -19   1     1560.82     1487.04     64.55 o 
   8 -19   1      306.24      315.39     42.72 o 
   9 -19   1       16.90      -66.25     35.46 o 
  10 -19   1       46.06       35.67     38.19 o 
  11 -19   1     1866.27     2018.65     78.63 o 
  12 -19   1     1185.82     1173.12     55.03 o 
  13 -19   1      826.38      781.70    131.51 o 
  14 -19   1      641.20      831.47    117.26 o 
 -15 -18   1      124.18       36.46     92.72 o 
 -14 -18   1     3479.11     3820.08    197.94 o 
 -13 -18   1     6902.51     7188.74    261.80 o 
 -12 -18   1      767.19      870.34     68.01 o 
 -11 -18   1       17.33      -12.96     31.67 o 
 -10 -18   1        0.23       -8.65     31.67 o 
  -9 -18   1        0.37       -3.43     32.93 o 
  -8 -18   1        4.44        7.96     32.19 o 
  -7 -18   1     9097.09     9045.28    135.86 o 
  -6 -18   1     6239.05     6309.45    106.65 o 
  -5 -18   1     9019.24     9210.15    164.35 o 
  -4 -18   1     1427.47     1392.73     45.22 o 
  -3 -18   1      164.38      196.99     22.10 o 
  -2 -18   1       89.96      158.67     23.73 o 
  -1 -18   1    16152.52    16181.60    172.96 o 
   0 -18   1    11773.02    11639.27    124.51 o 
   1 -18   1    22378.82    22476.58    226.96 o 
   2 -18   1    24817.28    24307.14    242.83 o 
   3 -18   1     2117.25     2220.69     55.16 o 
   4 -18   1      206.45      180.82     25.37 o 
   5 -18   1       87.67       38.94     26.36 o 
   6 -18   1    26000.25    25201.18    272.15 o 
   7 -18   1     4939.73     5101.31    104.36 o 
   8 -18   1      780.58      819.19     50.38 o 
   9 -18   1      904.29      894.58     53.60 o 
  10 -18   1      221.50      207.11     40.38 o 
  11 -18   1     2162.11     2108.88     79.63 o 
  12 -18   1     3781.21     3667.25    117.91 o 
  13 -18   1      174.76      138.95     57.06 o 
  14 -18   1     2466.08     2612.42    169.30 o 
  15 -18   1      257.17      260.74     98.09 o 
 -15 -17   1       20.83       21.36     86.98 o 
 -14 -17   1     4378.04     4438.22    204.29 o 
 -13 -17   1     1622.13     1405.03    132.54 o 
 -12 -17   1      657.78      556.02     58.28 o 
 -11 -17   1       65.96       64.56     29.80 o 
 -10 -17   1     8522.17     8626.42    132.37 o 
  -9 -17   1    13563.80    13534.35    179.27 o 
  -8 -17   1     1026.30      959.83     49.29 o 
  -7 -17   1       48.49       42.36     29.71 o 
  -6 -17   1     8928.86     8763.78    128.86 o 
  -5 -17   1       29.17       50.24     21.44 o 
  -4 -17   1     1000.21     1003.10     35.17 o 
  -3 -17   1    26972.01    26881.64    215.88 o 
  -2 -17   1      107.93      159.72     18.94 o 
  -1 -17   1    30773.78    30801.97    257.64 o 
   0 -17   1      848.47     1008.19     33.69 o 
   1 -17   1     2265.20     2453.45     51.82 o 
   2 -17   1     5691.98     5578.82     78.51 o 
   3 -17   1       79.80       81.23     20.89 o 
   4 -17   1      548.72      543.74     30.13 o 
   5 -17   1      416.00      354.76     30.17 o 
   6 -17   1      120.58      121.21     22.20 o 
   7 -17   1    12964.63    12710.11    184.14 o 
   8 -17   1     1670.05     1705.29     84.78 o 
   9 -17   1     1742.26     1728.93     67.18 o 
  10 -17   1      994.94      868.75     46.84 o 
  11 -17   1     1877.75     1886.54     60.79 o 
  12 -17   1     4905.74     4833.09    118.10 o 
  13 -17   1       67.21      -34.26     61.29 o 
  14 -17   1      130.52      166.39     59.05 o 
  15 -17   1      177.44       98.36     88.85 o 
 -16 -16   1        4.57      139.61     92.51 o 
 -15 -16   1      493.18      543.47    101.32 o 
 -14 -16   1     7471.21     7413.29    260.36 o 
 -13 -16   1     4969.55     5079.96    147.10 o 
 -12 -16   1       21.80       19.95     44.02 o 
 -11 -16   1      608.70      628.05     37.79 o 
 -10 -16   1     3044.86     2998.18     78.15 o 
  -9 -16   1       43.72       77.65     30.51 o 
  -8 -16   1       25.09       57.27     28.82 o 
  -7 -16   1      924.51      971.26     46.33 o 
  -6 -16   1    15765.65    16239.45    180.13 o 
  -5 -16   1    34252.50    34085.00    302.12 o 
  -4 -16   1     3136.79     3040.60     48.99 o 
  -3 -16   1     6232.09     6433.14     70.41 o 
  -2 -16   1      514.99      540.91     24.63 o 
  -1 -16   1     7929.38     7880.88     84.72 o 
   0 -16   1    11324.17    11416.95    104.86 o 
   1 -16   1    16165.07    16343.83    147.76 o 
   2 -16   1    10163.96    10394.42    109.13 o 
   3 -16   1      429.46      377.73     25.34 o 
   4 -16   1     5538.94     5473.33    115.21 o 
   5 -16   1     1858.03     1912.90     49.76 o 
   6 -16   1    15587.71    15125.40    172.82 o 
   7 -16   1      148.80      199.01     33.83 o 
   8 -16   1     6609.85     6588.10    105.99 o 
   9 -16   1       90.42       59.64     29.62 o 
  10 -16   1      190.90      215.31     32.89 o 
  11 -16   1      165.46      122.89     41.94 o 
  12 -16   1     4433.80     4488.48    111.39 o 
  13 -16   1      568.44      609.34     64.73 o 
  14 -16   1     8886.51     8926.52    189.70 o 
  15 -16   1     1103.87     1135.71    121.23 o 
  16 -16   1      331.00      392.22     96.43 o 
 -16 -15   1      153.48      163.05     87.43 o 
 -15 -15   1     1863.37     2013.16    143.93 o 
 -14 -15   1     1190.70     1191.42    117.27 o 
 -13 -15   1      490.63      492.16     57.44 o 
 -12 -15   1      309.24      296.16     48.75 o 
 -11 -15   1      100.60      118.73     25.87 o 
 -10 -15   1     4291.55     4250.37    117.35 o 
  -9 -15   1    16282.10    15646.16    194.01 o 
  -8 -15   1      938.61      878.54     42.97 o 
  -7 -15   1      189.37      191.39     29.10 o 
  -6 -15   1     1766.80     1731.29     55.00 o 
  -5 -15   1     1382.98     1370.12     34.28 o 
  -4 -15   1     3398.26     3220.76     49.40 o 
  -3 -15   1     6750.87     6828.15     75.57 o 
  -2 -15   1      574.63      544.57     21.77 o 
  -1 -15   1    19524.99    19915.79    153.67 o 
   0 -15   1     3838.25     3785.11     58.41 o 
   1 -15   1     4141.66     4315.55     50.51 o 
   2 -15   1     7341.28     7334.02     97.30 o 
   3 -15   1     3031.46     2908.58     51.99 o 
   4 -15   1       39.55       63.09     19.14 o 
   5 -15   1     1321.73     1182.78     39.70 o 
   6 -15   1     3030.92     2754.95     87.51 o 
   7 -15   1    14699.75    14940.92    182.31 o 
   8 -15   1     1694.12     1643.90     53.85 o 
   9 -15   1     2661.33     2804.84     67.16 o 
  10 -15   1     6583.26     6313.31    102.35 o 
  11 -15   1      203.13      228.45     28.21 o 
  12 -15   1     9869.77    10167.96    173.51 o 
  13 -15   1       87.02      158.51     46.41 o 
  14 -15   1       30.94      124.62     53.67 o 
  15 -15   1     2896.80     2913.65    112.33 o 
  16 -15   1       61.30       62.67     81.28 o 
 -16 -14   1       53.20       -5.39     55.44 o 
 -15 -14   1     1239.50      982.78    110.18 o 
 -14 -14   1     8429.20     8443.23    163.76 o 
 -13 -14   1     2818.53     2608.44     88.70 o 
 -12 -14   1        0.09       29.68     39.38 o 
 -11 -14   1       55.27       82.00     51.18 o 
 -10 -14   1     2865.34     2827.45     65.47 o 
  -9 -14   1      187.87      136.62     29.09 o 
  -8 -14   1      539.87      504.11     31.61 o 
  -7 -14   1     3178.63     3075.27     60.10 o 
  -6 -14   1    23708.70    24206.78    226.25 o 
  -5 -14   1    61214.81    61770.22    484.79 o 
  -4 -14   1    17790.64    17782.35    157.95 o 
  -3 -14   1    10598.83    10172.81     93.02 o 
  -2 -14   1     9172.67     9204.84     85.97 o 
  -1 -14   1    19901.05    19809.89    151.30 o 
   0 -14   1     8617.52     8686.10     81.60 o 
   1 -14   1     4959.41     5132.37     52.96 o 
   2 -14   1     1066.86     1144.58     31.45 o 
   3 -14   1     3129.57     2897.94     64.10 o 
   4 -14   1     9842.02     9602.73    108.13 o 
   5 -14   1     6801.33     6848.13     93.50 o 
   6 -14   1     7132.62     7381.50    106.01 o 
   7 -14   1    11870.00    11940.17    151.01 o 
   8 -14   1    18493.07    18758.53    217.29 o 
   9 -14   1      127.52      153.53     35.41 o 
  10 -14   1      200.25      172.27     28.31 o 
  11 -14   1      308.92      249.78     41.73 o 
  12 -14   1     2775.21     2823.61     87.26 o 
  13 -14   1     3181.52     3277.01    122.28 o 
  14 -14   1     9813.81     9735.58    200.33 o 
  15 -14   1     2284.34     2250.93    100.15 o 
  16 -14   1     1228.29     1303.02    122.25 o 
  17 -14   1        4.59       18.12     81.08 o 
 -17 -13   1        6.84       20.24     42.64 o 
 -16 -13   1       34.27       31.30     46.29 o 
 -15 -13   1      603.20      654.88     95.25 o 
 -14 -13   1      247.19      265.38     49.37 o 
 -13 -13   1     1010.47      966.51     79.18 o 
 -12 -13   1      499.07      445.34     47.51 o 
 -11 -13   1     2940.88     2899.22     94.42 o 
 -10 -13   1     2667.93     2677.41     63.35 o 
  -9 -13   1    12923.95    12419.93    144.57 o 
  -8 -13   1      138.70      158.56     23.32 o 
  -7 -13   1     5155.11     5185.18     71.30 o 
  -6 -13   1     9037.76     9108.65    102.81 o 
  -5 -13   1      621.49      675.94     31.47 o 
  -4 -13   1     1007.72     1013.00     35.89 o 
  -3 -13   1     1674.37     1442.15     34.76 o 
  -2 -13   1     2341.45     2446.95     36.08 o 
  -1 -13   1      615.09      541.34     18.32 o 
   0 -13   1     4874.06     4958.30     53.55 o 
   1 -13   1    17630.72    17656.54    133.71 o 
   2 -13   1     1266.64     1267.56     29.60 o 
   3 -13   1     1782.64     1745.45     42.92 o 
   4 -13   1    11562.71    11436.94    121.40 o 
   5 -13   1     1568.60     1617.63     61.95 o 
   6 -13   1     2154.80     1922.99     50.13 o 
   7 -13   1     7792.36     7817.40    108.95 o 
   8 -13   1     1777.59     1693.77     50.32 o 
   9 -13   1     2763.29     2754.18     61.64 o 
  10 -13   1     8808.93     8782.58    121.22 o 
  11 -13   1     1139.68     1045.11     56.15 o 
  12 -13   1    13755.95    13827.61    208.47 o 
  13 -13   1     3842.34     3738.91     99.11 o 
  14 -13   1      132.15      108.34     43.10 o 
  15 -13   1     2239.76     2451.02    105.21 o 
  16 -13   1      302.57      339.61     87.88 o 
  17 -13   1      893.77      974.80    111.17 o 
 -17 -12   1     1474.44     1482.49    224.49 o 
 -16 -12   1      146.82      192.56     47.13 o 
 -15 -12   1     5207.35     5031.23    121.56 o 
 -14 -12   1     3007.15     2857.70    104.54 o 
 -13 -12   1       72.33       94.22     40.17 o 
 -12 -12   1        3.99        7.10     34.45 o 
 -11 -12   1      777.20      661.97     76.70 o 
 -10 -12   1       47.99       36.79     20.39 o 
  -9 -12   1     9524.62     9307.38    114.92 o 
  -8 -12   1      558.89      543.42     27.01 o 
  -7 -12   1     9603.08     9964.74    109.02 o 
  -6 -12   1    51759.16    51922.98    444.12 o 
  -5 -12   1    25261.30    25327.48    210.83 o 
  -4 -12   1    12696.88    12388.63    120.56 o 
  -3 -12   1     6247.18     6476.12     68.43 o 
  -2 -12   1    35236.65    34587.04    259.57 o 
  -1 -12   1    20398.67    20611.71    172.80 o 
   0 -12   1     2045.72     1898.35     28.19 o 
   1 -12   1      741.01      633.96     21.19 o 
   2 -12   1     1133.87     1098.92     26.06 o 
   3 -12   1    13995.55    13992.68    130.71 o 
   4 -12   1    28427.44    28694.93    267.39 o 
   5 -12   1     2639.49     2555.35     44.05 o 
   6 -12   1      482.22      488.84     29.06 o 
   7 -12   1    28059.91    27970.90    296.91 o 
   8 -12   1    17922.81    17343.48    198.90 o 
   9 -12   1     1935.45     1917.26     50.85 o 
  10 -12   1     3609.37     3441.55     79.31 o 
  11 -12   1       13.41      -17.35     31.72 o 
  12 -12   1      102.48      104.08     36.25 o 
  13 -12   1      586.22      553.49     49.75 o 
  14 -12   1     1257.86     1267.00     66.96 o 
  15 -12   1       22.38       21.81     47.56 o 
  16 -12   1      528.85      507.92     62.21 o 
  17 -12   1      403.54      328.34     86.14 o 
 -17 -11   1        4.07       84.15     75.55 o 
 -16 -11   1      277.27      289.21     46.98 o 
 -15 -11   1       35.85       49.51     33.71 o 
 -14 -11   1      912.18      864.87     58.19 o 
 -13 -11   1      445.31      527.08     60.69 o 
 -12 -11   1     4068.65     4040.60     95.25 o 
 -11 -11   1    24181.56    23250.52    485.24 o 
 -10 -11   1    10027.00     9559.03    136.31 o 
  -9 -11   1      659.37      704.25     31.45 o 
  -8 -11   1      949.51     1028.03     34.77 o 
  -7 -11   1     3066.60     3025.98     59.33 o 
  -6 -11   1    36582.52    36247.35    377.40 o 
  -5 -11   1    12352.32    12457.45    119.12 o 
  -4 -11   1     6728.21     6734.99     68.03 o 
  -3 -11   1     5728.67     5490.66     63.75 o 
  -2 -11   1       95.52       83.71     11.64 o 
  -1 -11   1     5027.27     5027.93     58.49 o 
   0 -11   1      280.50      358.94     13.85 o 
   1 -11   1     8789.36     8827.14     94.67 o 
   2 -11   1      844.08      931.64     21.55 o 
   3 -11   1     4810.53     4857.77     60.64 o 
   4 -11   1     6394.92     6628.12    107.08 o 
   5 -11   1      911.75      832.21     33.13 o 
   6 -11   1      136.77      153.45     24.69 o 
   7 -11   1     6675.99     7030.84     97.28 o 
   8 -11   1      664.14      687.67     32.36 o 
   9 -11   1     5318.20     5320.65     81.51 o 
  10 -11   1       54.57      103.31     30.76 o 
  11 -11   1     1887.62     1651.24     62.94 o 
  12 -11   1     6061.44     6045.54    117.04 o 
  13 -11   1    14980.80    14454.97    213.84 o 
  14 -11   1     5367.27     5246.62    114.73 o 
  15 -11   1       55.21      104.70     41.94 o 
  16 -11   1       62.12       51.45     48.38 o 
  17 -11   1       72.33       54.54     71.11 o 
  18 -11   1      161.07      241.71     79.16 o 
 -18 -10   1       55.51      -12.57     71.34 o 
 -17 -10   1      166.58      189.98     74.29 o 
 -16 -10   1      103.40      144.40     39.86 o 
 -15 -10   1     8013.36     8015.28    131.96 o 
 -14 -10   1      742.95      672.55     68.48 o 
 -13 -10   1     5112.15     5268.27    111.62 o 
 -12 -10   1       43.42       27.70     33.06 o 
 -11 -10   1      922.05      880.65     44.11 o 
 -10 -10   1     1915.93     1911.20     53.90 o 
  -9 -10   1     9830.42     9578.00    110.63 o 
  -8 -10   1     7214.64     7040.78     94.38 o 
  -7 -10   1    37159.48    37128.47    346.21 o 
  -6 -10   1    53961.15    53310.39    537.19 o 
  -5 -10   1     4332.02     4606.15     62.94 o 
  -4 -10   1     1075.85     1138.53     30.95 o 
  -3 -10   1     9074.53     9966.77     90.80 o 
  -2 -10   1    85213.08    86048.35    704.90 o 
  -1 -10   1     6880.78     6348.78     67.81 o 
   0 -10   1     2942.50     2420.62     47.72 o 
   1 -10   1       43.20       64.15     18.72 o 
   2 -10   1     6114.48     5798.87     66.65 o 
   3 -10   1    33376.16    34311.96    269.68 o 
   4 -10   1    69936.66    70222.16    570.36 o 
   5 -10   1     3929.10     4091.41     67.06 o 
   6 -10   1    18371.82    18533.73    334.15 o 
   7 -10   1    40419.39    42678.16    552.54 o 
   8 -10   1    23323.93    23198.27    248.81 o 
   9 -10   1    10619.63    11015.57    133.84 o 
  10 -10   1      463.77      448.68     36.26 o 
  11 -10   1     4014.58     4115.33     88.74 o 
  12 -10   1      233.42      209.44     36.29 o 
  13 -10   1      692.82      785.62     74.90 o 
  14 -10   1     1533.68     1498.68     67.10 o 
  15 -10   1     5434.31     5636.57    119.30 o 
  16 -10   1     1009.67     1011.94     70.09 o 
  17 -10   1     1471.74     1575.60    115.25 o 
  18 -10   1       28.27       13.84     69.46 o 
 -18  -9   1      112.67       32.40     70.98 o 
 -17  -9   1      571.18      647.65     87.14 o 
 -16  -9   1      435.96      500.10     37.24 o 
 -15  -9   1       20.97       33.90     31.30 o 
 -14  -9   1     1935.15     2034.47     61.04 o 
 -13  -9   1      752.20      871.77     51.62 o 
 -12  -9   1     2060.14     2156.26     69.90 o 
 -11  -9   1    33835.18    33809.00    368.98 o 
 -10  -9   1    17335.01    17024.00    202.29 o 
  -9  -9   1     1623.04     1565.28     29.33 o 
  -8  -9   1     1019.77     1037.49     38.53 o 
  -7  -9   1     2694.32     3112.06     62.15 o 
  -6  -9   1   114198.33   114154.59   1268.92 o 
  -5  -9   1    13334.58    13084.44    134.70 o 
  -4  -9   1     1176.79     1257.41     27.25 o 
  -3  -9   1      127.42      163.49     17.10 o 
  -2  -9   1     9739.95    10492.83    107.69 o 
  -1  -9   1     5529.73     5104.95     66.65 o 
   0  -9   1     4253.52     4630.36     66.39 o 
   1  -9   1     1087.78     1479.99     29.55 o 
   2  -9   1    14717.52    14164.21    137.62 o 
   3  -9   1    24105.90    24630.63    196.54 o 
   4  -9   1     1223.49     1347.14     29.08 o 
   5  -9   1     3409.50     3241.95     51.20 o 
   6  -9   1      811.37      965.77     39.88 o 
   7  -9   1    13271.68    12493.31    285.70 o 
   8  -9   1     3462.04     3610.82     59.82 o 
   9  -9   1     5003.75     4928.55    132.02 o 
  10  -9   1       77.85       73.05     29.40 o 
  11  -9   1      556.66      585.40     40.56 o 
  12  -9   1      516.54      594.17     45.85 o 
  13  -9   1    14031.96    13718.92    200.50 o 
  14  -9   1     5470.48     5371.13    112.51 o 
  15  -9   1     2711.36     2793.48    167.94 o 
  16  -9   1     2479.92     2676.15     87.90 o 
  17  -9   1      120.55       86.84     48.61 o 
  18  -9   1       73.68       43.55     69.10 o 
 -18  -8   1      865.92      884.51     95.96 o 
 -17  -8   1        6.91      -92.03     61.49 o 
 -16  -8   1      237.91      190.29     50.52 o 
 -15  -8   1     5942.54     5997.28     99.61 o 
 -14  -8   1     2667.01     2571.31     66.37 o 
 -13  -8   1    14913.10    14958.75    214.75 o 
 -12  -8   1      188.50      238.26     31.22 o 
 -11  -8   1      950.84      950.25     45.44 o 
 -10  -8   1      308.84      351.40     31.25 o 
  -9  -8   1     2042.84     2236.86     51.09 o 
  -8  -8   1     3909.33     3927.19     54.74 o 
  -7  -8   1    24478.14    25033.37    330.99 o 
  -6  -8   1    26702.82    26430.58    365.45 o 
  -5  -8   1     1708.20     1666.96     37.34 o 
  -4  -8   1     7783.41     8163.60     84.03 o 
  -3  -8   1    19602.10    20116.31    226.65 o 
  -2  -8   1    30125.28    29174.76    321.57 o 
  -1  -8   1       29.81       63.60     12.75 o 
   0  -8   1     8772.27     7931.15    120.22 o 
   1  -8   1      394.57      681.97     21.79 o 
   2  -8   1    14017.27    13423.86    164.09 o 
   3  -8   1     6212.53     6774.72     72.60 o 
   4  -8   1    47946.47    47363.18    387.10 o 
   5  -8   1     2599.25     2032.79    121.92 o 
   6  -8   1    81276.95    79675.56   1195.66 o 
   7  -8   1    53336.55    54007.63    690.03 o 
   8  -8   1      813.18      900.73     26.58 o 
   9  -8   1     9097.83     9334.10    137.66 o 
  10  -8   1     2963.20     2879.89     85.58 o 
  11  -8   1     3720.90     3859.55     82.34 o 
  12  -8   1      475.13      386.20     37.69 o 
  13  -8   1     1161.82     1131.31     61.98 o 
  14  -8   1     5972.83     6147.20    118.53 o 
  15  -8   1    13457.60    13522.14    242.43 o 
  16  -8   1      742.76      743.42     55.65 o 
  17  -8   1      869.10      928.74     67.54 o 
  18  -8   1      204.35      261.36     76.02 o 
 -18  -7   1      463.69      517.82     80.73 o 
 -17  -7   1     1963.37     1793.62    115.02 o 
 -16  -7   1      265.39      275.36     49.63 o 
 -15  -7   1      292.94      294.02     30.39 o 
 -14  -7   1      626.03      669.75     37.41 o 
 -13  -7   1      733.83      689.34     34.12 o 
 -12  -7   1      257.66      290.34     31.13 o 
 -11  -7   1    14743.68    14737.06    199.89 o 
 -10  -7   1    13930.99    14092.61    186.26 o 
  -9  -7   1     1229.80     1220.11     39.36 o 
  -8  -7   1      452.67      521.11     24.57 o 
  -7  -7   1    12189.91    12724.99    153.38 o 
  -6  -7   1    73411.05    73159.09    602.56 o 
  -5  -7   1    23397.88    23226.62    279.09 o 
  -4  -7   1     1948.54     1997.93     44.93 o 
  -3  -7   1       44.63      110.03     17.71 o 
  -2  -7   1        2.25       26.46     19.19 o 
  -1  -7   1     3340.51     3389.32     54.50 o 
   0  -7   1     5452.26     6260.09    117.86 o 
   1  -7   1     5306.66     5791.04     88.81 o 
   3  -7   1    35171.30    35025.58    313.63 o 
   4  -7   1     3412.04     3474.01     50.22 o 
   5  -7   1     1305.09     1186.80     38.29 o 
   6  -7   1     2970.67     2864.39     48.68 o 
   7  -7   1    58779.05    58412.11    555.71 o 
   8  -7   1     6102.81     6160.07    105.68 o 
   9  -7   1     6820.83     6831.04    108.11 o 
  10  -7   1     7574.75     7500.46    137.27 o 
  11  -7   1     7472.44     7390.44    119.37 o 
  12  -7   1      270.01      260.79     32.94 o 
  13  -7   1     3082.28     3035.24     84.19 o 
  14  -7   1      794.27      889.44     51.53 o 
  15  -7   1     8926.42     9343.23    298.96 o 
  16  -7   1     3722.43     3716.46    106.35 o 
  17  -7   1       71.23       69.80     46.06 o 
  18  -7   1      283.36      296.03     72.64 o 
 -19  -6   1      157.07      209.17     73.80 o 
 -18  -6   1      966.75     1113.74     95.80 o 
 -17  -6   1      382.32      404.13     60.85 o 
 -16  -6   1        2.69      -13.93     40.96 o 
 -15  -6   1      194.95      250.59     29.45 o 
 -14  -6   1      119.25      136.53     30.41 o 
 -13  -6   1     5676.28     5729.26     83.67 o 
 -12  -6   1     5673.69     5193.93     75.62 o 
 -11  -6   1     3161.70     2925.35     67.72 o 
 -10  -6   1      401.01      336.54     28.66 o 
  -9  -6   1     1376.29     1171.21     39.61 o 
  -8  -6   1     1361.00     1190.41     42.26 o 
  -7  -6   1     4225.38     4533.68     56.20 o 
  -6  -6   1     4209.39     4492.10    117.57 o 
  -5  -6   1    14134.31    14501.27    171.93 o 
  -4  -6   1     9088.34     8974.46    133.54 o 
  -3  -6   1    27038.47    27888.97    289.82 o 
  -2  -6   1    12454.09    12432.25    149.25 o 
  -1  -6   1    11285.34    11403.63    123.48 o 
   0  -6   1    40413.34    41346.75    463.06 o 
   1  -6   1     5188.56     4932.72     66.04 o 
   2  -6   1    13725.81    13556.31    160.74 o 
   3  -6   1     9440.71     9764.95    119.01 o 
   4  -6   1    14855.94    15048.53    208.67 o 
   5  -6   1     7279.06     7480.45     94.00 o 
   6  -6   1    30693.93    30303.91    333.39 o 
   7  -6   1    48513.10    48249.89    521.64 o 
   8  -6   1     2103.74     2030.81     52.69 o 
   9  -6   1     4614.95     4886.06     76.39 o 
  10  -6   1     8324.02     8022.54    118.33 o 
  11  -6   1     2290.98     2229.90     58.69 o 
  12  -6   1     2512.55     2413.63     64.53 o 
  13  -6   1      128.40      131.55     30.09 o 
  14  -6   1     6243.54     6082.15    113.11 o 
  15  -6   1     7218.63     7509.98    134.28 o 
  16  -6   1      808.65      830.77     59.91 o 
  17  -6   1     1055.77     1066.39    122.07 o 
  18  -6   1      178.85       99.38     63.21 o 
 -19  -5   1      143.06      171.64     68.62 o 
 -18  -5   1      698.03      672.82     83.26 o 
 -17  -5   1     1932.22     1781.70     92.82 o 
 -16  -5   1      541.46      438.57     59.68 o 
 -15  -5   1     1584.38     1529.22     62.87 o 
 -14  -5   1     8538.22     8298.80    105.57 o 
 -13  -5   1     2324.46     2264.12     49.67 o 
 -12  -5   1       34.82       32.08     20.18 o 
 -11  -5   1    19077.53    18567.66    205.15 o 
 -10  -5   1    21768.73    21746.03    267.44 o 
  -9  -5   1     4771.55     4757.05    114.00 o 
  -8  -5   1     8093.77     8535.85    103.83 o 
  -7  -5   1    35504.68    35221.54    297.98 o 
  -6  -5   1    16271.58    16064.92    152.69 o 
  -5  -5   1     1181.85     1318.18     48.98 o 
  -4  -5   1    13452.55    14135.35    235.63 o 
  -3  -5   1       72.03      132.60     13.99 o 
  -2  -5   1       43.01       64.29      7.73 o 
  -1  -5   1     1538.45     1669.90     26.59 o 
   0  -5   1       87.90       77.01      9.25 o 
   1  -5   1    22450.29    24386.59    276.05 o 
   3  -5   1    40799.07    40668.12    637.70 o 
   4  -5   1    13336.31    13660.76    319.13 o 
   5  -5   1     4678.17     4716.20     75.01 o 
   6  -5   1     3183.50     2669.64     70.73 o 
   7  -5   1    37218.34    37209.05    419.79 o 
   8  -5   1       73.66       63.82     16.90 o 
   9  -5   1    11001.41    10767.37    143.54 o 
  10  -5   1     9236.80     9194.67    129.77 o 
  11  -5   1    18439.61    18674.85    236.05 o 
  12  -5   1     5439.19     5383.15    138.23 o 
  13  -5   1       43.99       46.80     26.78 o 
  14  -5   1     1074.97     1048.37     51.47 o 
  15  -5   1    16458.07    17232.84    238.19 o 
  16  -5   1     3306.75     3225.20     95.21 o 
  17  -5   1       37.61       26.78     43.61 o 
  18  -5   1      600.31      628.12     65.21 o 
  19  -5   1      391.82      396.39     74.58 o 
 -19  -4   1       68.16       98.14     66.96 o 
 -18  -4   1       20.08      -71.40     57.16 o 
 -17  -4   1     2278.59     2478.77    133.23 o 
 -16  -4   1       59.92       41.58     49.07 o 
 -15  -4   1     1757.27     1805.54     65.75 o 
 -14  -4   1       28.69       33.27     24.16 o 
 -13  -4   1       19.68       44.74     22.97 o 
 -12  -4   1    12342.19    11988.40    143.33 o 
 -11  -4   1      219.98      290.35     25.23 o 
 -10  -4   1     2774.11     2819.17     50.27 o 
  -9  -4   1     2921.73     2855.29     57.32 o 
  -8  -4   1     9734.87     9501.61    115.34 o 
  -7  -4   1     1328.20     1334.33     27.67 o 
  -6  -4   1    19236.92    18353.33    160.55 o 
  -5  -4   1    22335.20    23078.34    575.93 o 
  -4  -4   1    36375.07    37471.61    827.42 o 
  -3  -4   1     9813.88     9940.04    120.08 o 
  -2  -4   1    24912.81    25906.22    368.77 o 
  -1  -4   1    31776.82    33690.78    336.12 o 
   0  -4   1    37588.67    38319.13    491.83 o 
   1  -4   1    13815.89    15622.27    159.61 o 
   2  -4   1     2951.25     3330.70     53.59 o 
   3  -4   1     6035.83     6525.91    157.87 o 
   4  -4   1     2190.08     2492.01     77.45 o 
   5  -4   1    10545.04    11091.51    133.49 o 
   6  -4   1      211.46      181.32     15.15 o 
   7  -4   1    10454.13     9714.67    107.75 o 
   8  -4   1     1373.90     1375.06     35.99 o 
   9  -4   1     1379.81     1287.54     54.82 o 
  10  -4   1       23.99       38.02     18.17 o 
  11  -4   1     1052.70     1040.46     42.83 o 
  12  -4   1     1873.97     1778.88     50.73 o 
  13  -4   1     2818.07     2840.32     75.75 o 
  14  -4   1     5173.51     4969.66     96.94 o 
  15  -4   1     1168.09     1330.92     80.52 o 
  16  -4   1      138.83      220.48     76.25 o 
  17  -4   1      678.50      651.86     59.08 o 
  18  -4   1       16.04       43.89     44.89 o 
  19  -4   1     4333.81     4518.22    164.59 o 
 -19  -3   1     2505.92     2462.44    130.79 o 
 -18  -3   1      587.43      688.18     78.69 o 
 -17  -3   1     1296.58     1359.14     71.44 o 
 -16  -3   1      702.45      746.54     70.73 o 
 -15  -3   1     1682.40     1671.33     74.21 o 
 -14  -3   1    17051.97    17117.51    193.30 o 
 -13  -3   1     4384.99     4339.82     87.65 o 
 -12  -3   1     5687.60     5642.64     80.72 o 
 -11  -3   1     5683.00     5461.79     84.56 o 
 -10  -3   1     5075.25     5243.85     66.43 o 
  -9  -3   1     5258.09     5546.92     67.22 o 
  -8  -3   1     2333.07     2177.84     44.03 o 
  -7  -3   1    22029.81    21755.20    226.56 o 
  -6  -3   1      847.78     1059.52     34.45 o 
  -5  -3   1    20343.65    20691.91    337.38 o 
  -4  -3   1     7356.48     8057.14    115.84 o 
  -3  -3   1    12988.07    14202.32    188.79 o 
  -2  -3   1    40560.78    43298.16    479.90 o 
  -1  -3   1     8071.29     8741.49     92.11 o 
   0  -3   1       66.67       -5.75      6.58 o 
   1  -3   1    54597.27    57036.86   1227.05 o 
   3  -3   1     5141.99     5495.33    137.43 o 
   4  -3   1       43.04      -25.22     12.61 o 
   5  -3   1    37983.94    37757.17    431.36 o 
   6  -3   1    14039.98    13443.84    177.97 o 
   7  -3   1     2373.92     2491.84     42.17 o 
   8  -3   1      697.84      708.54     25.49 o 
   9  -3   1      522.15      565.79     27.28 o 
  10  -3   1     2439.52     2498.78     73.29 o 
  11  -3   1    33621.61    33162.79    386.77 o 
  12  -3   1     2592.77     2622.92     59.01 o 
  13  -3   1      525.12      478.47     36.57 o 
  14  -3   1    12054.92    12223.15    196.46 o 
  15  -3   1    20927.89    21224.63    311.80 o 
  16  -3   1     5772.97     5480.31    145.75 o 
  17  -3   1       82.10       57.32     41.58 o 
  18  -3   1     1468.61     1469.95     74.72 o 
  19  -3   1      672.13      619.02     78.17 o 
 -19  -2   1      188.33      155.83     67.62 o 
 -18  -2   1     1136.50     1082.58    142.12 o 
 -17  -2   1      398.78      463.83     51.99 o 
 -16  -2   1     1293.67     1290.75     69.53 o 
 -15  -2   1     2574.86     2700.81    209.36 o 
 -14  -2   1        5.97      -21.84     31.95 o 
 -13  -2   1     9992.59    10359.97    126.49 o 
 -12  -2   1      830.32      809.66     49.01 o 
 -11  -2   1     6064.69     6486.90     85.45 o 
 -10  -2   1     3150.59     3233.46     47.26 o 
  -9  -2   1      608.57      533.37     19.33 o 
  -8  -2   1    33915.82    33328.77    380.65 o 
  -7  -2   1      180.15      125.82     22.79 o 
  -6  -2   1    18835.40    18432.70    200.67 o 
  -5  -2   1     7001.08     7043.36    216.30 o 
  -4  -2   1    69638.20    72522.27    920.20 o 
  -3  -2   1    49065.99    50896.21    784.88 o 
  -2  -2   1      759.89      807.04     37.02 o 
  -1  -2   1    13232.60    14024.47    158.65 o 
   2  -2   1     1327.08     1500.46     41.43 o 
   3  -2   1    38325.88    41331.15    533.90 o 
   4  -2   1        4.20        7.71     19.48 o 
   5  -2   1      654.68      771.83     28.88 o 
   6  -2   1     1486.26     1094.32     27.03 o 
   7  -2   1     1235.09     1176.01     34.85 o 
   8  -2   1    20184.07    20578.42    218.99 o 
   9  -2   1     2063.11     2004.85     46.17 o 
  10  -2   1     6939.04     6926.58     91.83 o 
  11  -2   1       19.23       78.78     31.62 o 
  12  -2   1        5.89       -4.48     45.96 o 
  13  -2   1       16.09       25.61     22.75 o 
  14  -2   1     2118.13     2010.70    135.86 o 
  15  -2   1        1.79      -11.21     60.18 o 
  16  -2   1      289.08      393.71     44.17 o 
  17  -2   1       19.79       -0.98     38.87 o 
  18  -2   1      109.03      118.82     46.42 o 
  19  -2   1     2247.77     2261.68    116.02 o 
 -19  -1   1     4354.90     4654.24    171.12 o 
 -18  -1   1      888.30      894.58     71.77 o 
 -17  -1   1      210.35      193.87     50.84 o 
 -16  -1   1       43.74       67.23     39.20 o 
 -15  -1   1      873.32      949.91     54.35 o 
 -14  -1   1    25302.84    25390.50    359.06 o 
 -13  -1   1     4160.82     4165.87     94.14 o 
 -12  -1   1     8512.54     8618.79    116.19 o 
 -11  -1   1      405.24      452.76     35.68 o 
 -10  -1   1     1389.47     1397.83     39.25 o 
  -9  -1   1      238.90      219.48     18.03 o 
  -8  -1   1     3442.78     3329.01     53.28 o 
  -7  -1   1    12666.67    13145.64    162.35 o 
  -6  -1   1    26874.57    26165.17    309.02 o 
  -5  -1   1    29994.15    29123.46   1991.19 o 
  -4  -1   1    18516.12    19423.51    202.84 o 
  -3  -1   1       16.54       30.05      9.83 o 
  -2  -1   1    14388.29    15544.31    201.85 o 
   2  -1   1     5652.94     5716.58     83.16 o 
   3  -1   1      931.13      971.14     28.92 o 
   4  -1   1     1597.21     2010.74     41.95 o 
   5  -1   1    39512.05    38892.64    893.33 o 
   6  -1   1    42906.04    42888.79    491.54 o 
   7  -1   1    25952.97    26074.36    268.76 o 
   8  -1   1    14346.54    14828.25    163.45 o 
   9  -1   1     5101.60     5048.80     70.66 o 
  10  -1   1    14180.07    14323.71    163.58 o 
  11  -1   1    24884.93    24537.93    313.48 o 
  12  -1   1     3265.79     3086.52     77.97 o 
  13  -1   1     3525.34     3412.18    103.19 o 
  14  -1   1    27337.87    28091.87    389.12 o 
  15  -1   1    15626.91    16017.24    286.31 o 
  16  -1   1     3831.18     3807.88    109.04 o 
  17  -1   1      341.86      372.44     46.81 o 
  18  -1   1     2544.66     2735.46     91.98 o 
  19  -1   1      741.32      689.05     76.67 o 
 -19   0   1       19.09        4.99     64.12 o 
 -18   0   1     2736.47     2905.65    110.85 o 
 -17   0   1        1.15       32.27     44.91 o 
 -16   0   1     4375.15     4702.84    111.81 o 
 -15   0   1       71.70       94.94     36.24 o 
 -14   0   1      150.03      170.37     84.06 o 
 -13   0   1    13617.54    13774.61    171.76 o 
 -12   0   1     1070.61     1065.74     31.26 o 
 -11   0   1      195.52      194.04     17.15 o 
 -10   0   1        9.48        4.23     11.89 o 
  -9   0   1      259.14      236.67     18.40 o 
  -8   0   1    31009.15    31039.22    319.54 o 
  -7   0   1     1161.79     1269.08     29.37 o 
  -6   0   1     1031.38     1333.91     41.76 o 
  -5   0   1      649.95      891.12     36.16 o 
  -3   0   1     9607.78    10457.77    184.12 o 
  -2   0   1     1494.15     1664.70     29.62 o 
  -1   0   1     6254.93     6954.57    159.45 o 
   2   0   1     6439.91     6377.86     89.51 o 
   3   0   1    10047.45    10612.10    147.19 o 
   4   0   1     8340.55     8942.37    114.00 o 
   5   0   1     6288.21     6017.57    121.25 o 
   6   0   1     2466.09     2200.28     94.52 o 
   7   0   1    10123.69     9786.05    138.65 o 
   8   0   1     8123.35     7873.48    116.85 o 
   9   0   1     8287.57     8942.57    109.03 o 
  10   0   1    12437.78    12596.48    177.83 o 
  11   0   1     1861.42     1738.65     57.93 o 
  12   0   1     2090.96     1835.24     65.81 o 
  13   0   1      297.08      418.23     57.52 o 
  14   0   1       12.71      -46.80    103.20 o 
  15   0   1       73.92       27.53     32.16 o 
  16   0   1       29.74       12.50     38.13 o 
  17   0   1     1542.33     1365.44     67.67 o 
  18   0   1      100.55       76.25     48.39 o 
  19   0   1      209.40      225.67     63.46 o 
 -19   1   1     1196.36     1285.02    100.17 o 
 -18   1   1     3452.56     3457.33    120.90 o 
 -17   1   1      392.90      395.47     71.55 o 
 -16   1   1      908.22      999.88     88.32 o 
 -15   1   1     1552.15     1599.34    122.04 o 
 -14   1   1    10948.31    10919.10    242.31 o 
 -13   1   1      109.75       38.77     20.73 o 
 -12   1   1     5896.01     5885.09     75.00 o 
 -11   1   1     1915.71     1878.24     39.16 o 
 -10   1   1     1557.84     1472.94     56.87 o 
  -9   1   1       56.13       79.48     21.21 o 
  -8   1   1    10010.64     9965.33    118.17 o 
  -7   1   1     1409.02     1243.08     41.20 o 
  -6   1   1    50185.70    48404.45    633.51 o 
  -5   1   1     9418.26     9902.10    180.87 o 
  -4   1   1    11095.94    11522.15    163.98 o 
  -3   1   1       93.46      153.07     14.84 o 
  -2   1   1     1318.47     1443.90     33.33 o 
   2   1   1    25860.30    27471.94    353.92 o 
   3   1   1     6268.98     6583.16     95.95 o 
   4   1   1      174.52       77.71     24.53 o 
   5   1   1      667.19      503.73     52.93 o 
   6   1   1       66.03       59.25     18.37 o 
   7   1   1    58978.22    58535.64    578.91 o 
   8   1   1     7098.77     7531.99     93.50 o 
   9   1   1    14226.90    15094.73    169.28 o 
  10   1   1    13673.42    13883.11    191.80 o 
  11   1   1     3252.44     3089.73     73.88 o 
  12   1   1     2776.18     2616.81     84.93 o 
  13   1   1     4394.50     4293.87    113.86 o 
  14   1   1    27646.65    28197.97    390.71 o 
  15   1   1     1506.35     1632.26     73.13 o 
  16   1   1      709.07      769.22     50.47 o 
  17   1   1       59.33       37.22     46.99 o 
  18   1   1     1632.49     1666.87     99.61 o 
  19   1   1     1058.42     1116.24     87.34 o 
 -19   2   1      108.94        2.01     64.05 o 
 -18   2   1      990.90     1126.51     68.74 o 
 -17   2   1     1122.16     1153.90     75.59 o 
 -16   2   1     2060.35     2191.27     92.21 o 
 -15   2   1     1870.81     1741.52     80.47 o 
 -14   2   1     5729.76     5418.73    117.59 o 
 -13   2   1     8438.43     8559.18    109.14 o 
 -12   2   1     1414.20     1348.47     37.65 o 
 -11   2   1      163.51      185.32     24.63 o 
 -10   2   1     1766.60     1776.48     36.58 o 
  -9   2   1     4584.55     4653.57     66.69 o 
  -8   2   1    10908.10    10374.54    184.48 o 
  -7   2   1       94.45      117.13     14.94 o 
  -6   2   1     1263.05     1237.52     39.96 o 
  -4   2   1    66258.20    67418.41   1528.87 o 
  -3   2   1     5684.85     5457.67    102.26 o 
  -2   2   1     4386.56     4531.28     63.95 o 
  -1   2   1    12118.89    13205.80    209.50 o 
   0   2   1    20906.50    21891.69    349.51 o 
   3   2   1     3447.91     3411.44     54.31 o 
   4   2   1     6704.58     6440.14    117.26 o 
   5   2   1     2776.66     2672.94     66.27 o 
   6   2   1     2969.64     3119.45     66.70 o 
   7   2   1     6063.28     5758.61    105.43 o 
   8   2   1     1121.66     1025.27     28.81 o 
   9   2   1    11243.05    11887.50    138.50 o 
  10   2   1     7139.77     7114.86     93.57 o 
  11   2   1     5248.69     5156.42     98.55 o 
  12   2   1      903.21      841.21     57.12 o 
  13   2   1       76.55      141.18     34.83 o 
  14   2   1    12675.53    12832.63    180.97 o 
  15   2   1     2620.64     2792.52     79.48 o 
  16   2   1      965.33      996.31     70.25 o 
  17   2   1      998.44      962.45     73.65 o 
  18   2   1     1421.03     1343.66     89.15 o 
  19   2   1      135.72      149.51     62.25 o 
 -19   3   1      153.63       38.84     66.16 o 
 -18   3   1     2483.58     2557.66    117.45 o 
 -17   3   1       25.24       37.21     43.78 o 
 -16   3   1      952.81     1114.62    128.35 o 
 -15   3   1     2271.58     2076.48     85.07 o 
 -14   3   1       96.98      148.29     48.32 o 
 -13   3   1     7447.99     7479.14    100.20 o 
 -12   3   1     4724.95     4833.82     72.71 o 
 -11   3   1     5589.31     5403.52     75.98 o 
 -10   3   1      191.11      185.71     19.74 o 
  -9   3   1       12.37       33.94     13.16 o 
  -8   3   1    11363.83    11546.99    127.63 o 
  -7   3   1      146.40      110.77     12.62 o 
  -6   3   1    45884.10    44881.86    434.18 o 
  -5   3   1    13220.54    13264.68    210.92 o 
  -4   3   1    20400.23    19959.94    464.79 o 
  -3   3   1      247.97      258.24     11.58 o 
  -2   3   1     5521.79     5700.80    100.74 o 
  -1   3   1    26424.61    28558.09    316.58 o 
   0   3   1     4406.99     4993.60     88.81 o 
   1   3   1    25769.12    26482.24    343.58 o 
   2   3   1    36807.68    38826.96    595.72 o 
   3   3   1    61139.93    65188.98   1400.95 o 
   4   3   1    12304.88    13646.21    185.76 o 
   5   3   1       66.14       58.20     18.49 o 
   6   3   1    13414.33    13738.85    198.42 o 
   7   3   1    51178.73    50942.30    674.94 o 
   8   3   1     9141.25     9541.59    138.12 o 
   9   3   1     5451.94     5732.14     79.69 o 
  10   3   1     2620.90     2505.81     47.70 o 
  11   3   1    11702.77    11603.49    156.23 o 
  12   3   1     7853.99     8229.75    145.62 o 
  13   3   1     3268.23     3504.32     73.44 o 
  14   3   1    25974.84    25920.84    327.52 o 
  15   3   1      138.43      185.80     33.79 o 
  16   3   1       44.15      -13.76     68.60 o 
  17   3   1      120.28      159.31     74.07 o 
  18   3   1     1362.38     1462.25     99.34 o 
  19   3   1     1435.90     1553.84    104.96 o 
 -19   4   1      887.25      860.39     90.75 o 
 -18   4   1      109.48       99.19     47.26 o 
 -17   4   1     1016.38     1112.58     85.94 o 
 -16   4   1      237.75      227.85     45.31 o 
 -15   4   1     4490.97     4293.32    135.33 o 
 -14   4   1    10050.15     9811.09    170.83 o 
 -13   4   1     4441.89     4398.26     87.43 o 
 -12   4   1      563.54      579.54     28.58 o 
 -11   4   1      115.94      150.30     19.72 o 
 -10   4   1       21.43       20.75     15.43 o 
  -9   4   1     9025.06     9228.13    128.00 o 
  -8   4   1    23049.35    22732.10    233.94 o 
  -7   4   1    22718.51    23029.05    258.61 o 
  -6   4   1    18265.52    18029.05    203.69 o 
  -5   4   1     6316.56     6182.46     93.88 o 
  -4   4   1    18458.70    18824.76    250.07 o 
  -3   4   1    68651.07    70659.33   1527.97 o 
  -2   4   1    25380.34    27308.36    351.00 o 
  -1   4   1     1870.99     1892.36     56.34 o 
   0   4   1     4129.47     4510.25     67.66 o 
   1   4   1     7138.92     7715.13     92.55 o 
   2   4   1      774.01      893.15     23.46 o 
   4   4   1    28949.83    30004.05    473.55 o 
   5   4   1     4246.35     4103.92     89.77 o 
   6   4   1    10335.26    10960.50    141.38 o 
   7   4   1     3476.27     3550.44    101.38 o 
   8   4   1     1502.11     1341.24     72.62 o 
   9   4   1    15196.41    15590.02    174.53 o 
  10   4   1     6414.01     6353.93     99.60 o 
  11   4   1        5.20       20.57     14.91 o 
  12   4   1     1436.25     1576.19     63.99 o 
  13   4   1     1013.67     1063.23     58.95 o 
  14   4   1     9253.73     8885.50    140.59 o 
  15   4   1     1481.15     1593.09     62.15 o 
  16   4   1     2727.00     2677.59     97.70 o 
  17   4   1      259.00      203.99     50.98 o 
  18   4   1     4199.02     4112.61    149.43 o 
  19   4   1        8.42        3.25     59.67 o 
 -19   5   1     2038.90     2515.21    135.75 o 
 -18   5   1      264.95      351.58     55.10 o 
 -17   5   1     1240.64     1336.95     91.51 o 
 -16   5   1      111.97      154.14     64.87 o 
 -15   5   1      935.51     1024.08     77.49 o 
 -14   5   1     6136.15     5941.39    123.97 o 
 -13   5   1    15807.25    16081.79    247.24 o 
 -12   5   1     3038.96     3072.69     58.84 o 
 -11   5   1     5092.74     4978.34     75.03 o 
 -10   5   1     1176.34     1162.91     66.25 o 
  -9   5   1     2723.36     2627.24     71.93 o 
  -8   5   1     8578.54     8675.31    121.75 o 
  -7   5   1     1075.29     1156.81     52.01 o 
  -6   5   1      784.43      887.34     30.85 o 
  -5   5   1       25.27       88.66     33.83 o 
  -4   5   1      929.01      910.64     52.30 o 
  -3   5   1    57446.03    58371.16    909.97 o 
  -2   5   1     1053.67      960.29     18.51 o 
  -1   5   1    12297.82    12877.00    150.80 o 
   0   5   1    21525.84    22410.41    294.45 o 
   1   5   1     8015.44     8674.31    104.82 o 
   2   5   1      546.45      872.60     25.92 o 
   3   5   1    15622.73    16659.29    194.31 o 
   4   5   1    27384.49    28908.91    363.11 o 
   5   5   1       82.04       88.13     15.68 o 
   6   5   1    26284.74    26514.04    300.37 o 
   7   5   1    67692.70    70342.36    635.20 o 
   8   5   1       14.33       70.12     24.51 o 
   9   5   1     3500.77     3760.13     67.31 o 
  10   5   1     3081.86     2943.48     60.80 o 
  11   5   1     1597.39     1642.89     39.60 o 
  12   5   1     3963.68     4094.71    100.09 o 
  13   5   1     1037.79     1117.63     54.73 o 
  14   5   1     3633.31     3566.49    101.44 o 
  15   5   1     1285.61     1421.93     81.54 o 
  16   5   1     2046.01     2092.88     91.10 o 
  17   5   1       71.80       79.71     49.52 o 
  18   5   1       13.33      -32.31     55.14 o 
 -19   6   1     1056.72     1018.82     99.09 o 
 -18   6   1       21.68       91.17     56.93 o 
 -17   6   1      649.50      684.83     60.42 o 
 -16   6   1       19.97       35.07     41.60 o 
 -15   6   1     2706.15     2914.14     80.64 o 
 -14   6   1     2716.39     2768.74     88.98 o 
 -13   6   1       18.17       85.98     36.03 o 
 -12   6   1       39.73       55.91     31.77 o 
 -11   6   1      136.81      140.20     21.74 o 
 -10   6   1     1704.75     1686.91     41.45 o 
  -9   6   1     5666.58     5510.00     99.24 o 
  -8   6   1     3270.82     3110.78     50.71 o 
  -7   6   1    33088.31    33716.05    334.52 o 
  -6   6   1    20546.55    20198.33    188.38 o 
  -5   6   1     2070.06     1993.43     64.21 o 
  -4   6   1     6878.21     6808.75     92.02 o 
  -3   6   1    28882.16    28427.46    455.11 o 
  -2   6   1    79382.34    80903.13   1263.39 o 
  -1   6   1     4468.07     4571.22     62.85 o 
   0   6   1     8811.58     9413.11    133.40 o 
   1   6   1     3295.66     3706.41     52.96 o 
   2   6   1     5922.60     5805.68     76.90 o 
   3   6   1      113.75       94.59     13.70 o 
   4   6   1     1774.06     1754.90     35.20 o 
   5   6   1     1320.34     1155.83     30.44 o 
   6   6   1    30761.68    31612.27    341.07 o 
   7   6   1    20283.69    20252.69    268.75 o 
   8   6   1     2372.29     2392.53     52.19 o 
   9   6   1     8213.80     8371.19    121.56 o 
  10   6   1     9003.04     8832.47    153.99 o 
  11   6   1      228.54      275.69     28.69 o 
  12   6   1     2586.03     2756.49     54.62 o 
  13   6   1      530.14      458.68     27.21 o 
  14   6   1     1267.56     1165.52     92.72 o 
  15   6   1        4.26       12.27     34.34 o 
  16   6   1       64.52       47.75     38.26 o 
  17   6   1      132.15       70.20     57.19 o 
  18   6   1     2032.80     2079.09    119.74 o 
 -19   7   1     1626.93     1601.73    117.37 o 
 -18   7   1     2282.08     2352.38    134.09 o 
 -17   7   1      792.27      651.86     61.26 o 
 -16   7   1      125.22      174.87     46.37 o 
 -15   7   1       44.94       10.12     36.48 o 
 -14   7   1     9588.52     9286.04    152.32 o 
 -13   7   1     9959.91    10196.87    204.93 o 
 -12   7   1     2909.94     3124.91     75.27 o 
 -11   7   1     5887.99     5920.58    213.12 o 
 -10   7   1     4673.84     4456.08    138.17 o 
  -9   7   1    10703.14    10742.71    141.25 o 
  -8   7   1     2393.34     2646.31     42.35 o 
  -7   7   1     1248.75     1408.09     43.61 o 
  -6   7   1    24829.30    24876.27    261.35 o 
  -5   7   1     1712.58     1720.31     35.83 o 
  -4   7   1     3527.50     3558.58     54.40 o 
  -3   7   1     3950.19     3392.53     41.91 o 
  -2   7   1       21.13       87.93     20.75 o 
  -1   7   1    21918.84    22005.18    294.86 o 
   0   7   1    32825.21    34411.53    449.57 o 
   1   7   1    26583.30    26781.06    267.72 o 
   2   7   1     6971.69     6987.47     81.02 o 
   3   7   1      559.50      639.75     16.64 o 
   4   7   1     9521.96     9370.92    138.65 o 
   5   7   1      468.95      460.01     19.62 o 
   6   7   1    29959.05    29928.00    326.53 o 
   7   7   1    31238.83    32432.90    310.56 o 
   8   7   1        7.82       35.55     33.17 o 
   9   7   1      981.61      897.14     38.49 o 
  10   7   1     4068.51     4228.94     80.70 o 
  11   7   1      178.41      243.64     30.14 o 
  12   7   1      175.38      149.92     29.52 o 
  13   7   1       26.76       29.50     24.13 o 
  14   7   1       45.83       29.47     36.08 o 
  15   7   1       58.15      122.59     38.81 o 
  16   7   1      800.79      733.22     53.82 o 
  17   7   1     1435.31     1461.95    104.68 o 
  18   7   1      109.60      169.03     67.14 o 
 -18   8   1      315.06      297.27     77.96 o 
 -17   8   1     1040.89      962.31     69.16 o 
 -16   8   1       96.49       38.08     41.01 o 
 -15   8   1      452.64      405.47     54.52 o 
 -14   8   1      162.21      265.06     39.96 o 
 -13   8   1    10235.03    10151.69    161.56 o 
 -12   8   1      242.00      250.59     34.80 o 
 -11   8   1      514.45      487.61     43.85 o 
 -10   8   1     1890.47     1853.17     80.05 o 
  -9   8   1     4326.94     4316.74     52.39 o 
  -8   8   1      382.05      463.27     49.52 o 
  -7   8   1    59096.85    59459.58    593.15 o 
  -6   8   1    24324.59    24197.66    281.60 o 
  -5   8   1    47538.50    47474.69    417.74 o 
  -4   8   1    28118.69    28779.75    225.37 o 
  -3   8   1     4006.77     4121.25     50.15 o 
  -2   8   1    18076.49    17877.94    185.77 o 
  -1   8   1     1099.92     1123.02     32.90 o 
   0   8   1    38601.69    40689.68    449.18 o 
   1   8   1    14588.29    15654.84    164.13 o 
   2   8   1    65417.84    65916.73    643.69 o 
   3   8   1      310.53      233.36     25.21 o 
   4   8   1      279.91      246.26     19.42 o 
   5   8   1     4257.80     4037.94     84.46 o 
   6   8   1    58161.40    58693.43    639.63 o 
   7   8   1    32984.27    33417.29    322.56 o 
   8   8   1     1511.44     1655.45     75.19 o 
   9   8   1     1453.21     1469.96     42.37 o 
  10   8   1     1111.03     1160.16     47.62 o 
  11   8   1      141.62       88.93     30.08 o 
  12   8   1     3222.58     3237.47    124.13 o 
  13   8   1      141.66      140.03     38.72 o 
  14   8   1     2218.25     2235.16     83.05 o 
  15   8   1     6358.88     6260.32    126.75 o 
  16   8   1      435.22      527.11     51.75 o 
  17   8   1      779.68      983.07     91.45 o 
  18   8   1     1059.21      968.15     93.87 o 
 -18   9   1      249.81      326.00     79.05 o 
 -17   9   1      286.84      240.63     55.19 o 
 -16   9   1       12.35       17.16     45.50 o 
 -15   9   1      972.35     1082.92     61.20 o 
 -14   9   1    12036.06    11684.51    182.71 o 
 -13   9   1     5880.51     5906.95    114.40 o 
 -12   9   1     1653.63     1643.06     70.89 o 
 -11   9   1     8386.40     8146.04    132.68 o 
 -10   9   1     1270.67     1161.84     50.01 o 
  -9   9   1    27674.10    27687.32    290.60 o 
  -8   9   1      391.39      483.36     26.45 o 
  -7   9   1     2368.95     2498.53     66.98 o 
  -6   9   1    58491.03    57915.39    636.70 o 
  -5   9   1    30276.42    29237.82    263.68 o 
  -4   9   1     7578.21     7068.42     72.33 o 
  -3   9   1       36.48       45.15      9.84 o 
  -2   9   1     3626.60     3928.04     54.85 o 
  -1   9   1    48675.09    49418.10    482.47 o 
   0   9   1    39008.34    40517.71    441.72 o 
   1   9   1       32.21       21.77     10.51 o 
   2   9   1     8623.80     9769.49    124.37 o 
   3   9   1      130.66      230.85     23.95 o 
   4   9   1     7266.28     6847.70     78.54 o 
   5   9   1      756.04      762.49     37.51 o 
   6   9   1    11670.51    11932.11    154.86 o 
   7   9   1      176.17      320.89     25.55 o 
   8   9   1      128.74      160.49     13.28 o 
   9   9   1      924.30     1046.94     38.98 o 
  10   9   1     8282.55     8263.90    150.79 o 
  11   9   1     4375.12     4376.00    103.71 o 
  12   9   1     1191.35     1289.82     64.27 o 
  13   9   1       54.89       76.68     59.08 o 
  14   9   1      996.53      966.68     43.69 o 
  15   9   1      366.84      391.73     45.04 o 
  16   9   1       18.57       54.04     52.39 o 
  17   9   1     3649.67     3525.76    153.67 o 
  18   9   1       10.43      116.76     70.91 o 
 -18  10   1      480.79      524.17     92.15 o 
 -17  10   1        2.52       18.76     50.01 o 
 -16  10   1       53.86       55.83     58.48 o 
 -15  10   1        0.99       10.66     37.09 o 
 -14  10   1     2440.95     2588.08    138.97 o 
 -13  10   1    16657.01    16724.63    288.06 o 
 -12  10   1      108.07      115.49     34.61 o 
 -11  10   1     4212.62     4292.21    112.99 o 
 -10  10   1     1549.71     1504.44     52.75 o 
  -9  10   1     5039.03     4990.40     77.91 o 
  -8  10   1     3832.16     3796.90     66.21 o 
  -7  10   1     3162.30     2963.76    103.19 o 
  -6  10   1     4250.57     4453.89     74.99 o 
  -5  10   1    52314.89    51296.22    423.37 o 
  -4  10   1    48089.98    48072.66    397.41 o 
  -3  10   1       29.46       28.46      9.77 o 
  -2  10   1     1655.72     1805.20     30.69 o 
  -1  10   1      769.85      838.26     23.04 o 
   0  10   1    20341.95    20751.58    212.11 o 
   1  10   1     8415.10     8764.18    113.87 o 
   2  10   1    42343.05    42867.93    472.34 o 
   3  10   1     1978.51     2320.70     39.87 o 
   4  10   1     7851.46     8074.85     85.71 o 
   5  10   1    11768.60    12018.90    136.69 o 
   6  10   1    46693.90    47643.64    629.12 o 
   7  10   1    13020.47    12903.99    136.50 o 
   8  10   1     5993.37     6092.41     94.35 o 
   9  10   1        5.27       47.47     24.90 o 
  10  10   1     2319.25     2179.72    119.99 o 
  11  10   1     2202.21     2140.36     74.94 o 
  12  10   1       22.35       43.38     38.01 o 
  13  10   1      165.06      208.56     46.64 o 
  14  10   1     7430.67     7313.37    188.89 o 
  15  10   1     9806.17    10052.11    197.22 o 
  16  10   1      179.66      134.17     57.71 o 
  17  10   1     2401.98     2650.54    141.37 o 
 -18  11   1       10.45       36.69     76.64 o 
 -17  11   1      311.37      333.75     83.95 o 
 -16  11   1      553.54      637.11     68.34 o 
 -15  11   1     1880.27     1968.24     78.29 o 
 -14  11   1     4301.11     4287.08    147.15 o 
 -13  11   1      461.54      455.58     45.72 o 
 -12  11   1      394.95      425.81     44.10 o 
 -11  11   1     4200.71     3926.74     89.52 o 
 -10  11   1     2773.31     2663.67     56.73 o 
  -9  11   1    16598.27    16585.85    191.18 o 
  -8  11   1     9215.71     9211.86    120.18 o 
  -7  11   1     5032.06     5252.26     80.29 o 
  -6  11   1    47928.15    46743.20    513.24 o 
  -5  11   1    30130.63    29793.82    255.82 o 
  -4  11   1     8663.85     8706.07     90.80 o 
  -3  11   1     3968.05     4050.83     52.36 o 
  -2  11   1     3914.07     4023.54     54.03 o 
  -1  11   1    35763.14    34841.76    682.06 o 
   0  11   1    18865.36    19114.32    169.48 o 
   1  11   1     2654.70     3218.13     46.56 o 
   2  11   1     1398.65     1387.54     46.33 o 
   3  11   1     1013.45     1087.39     38.82 o 
   4  11   1    18701.62    18427.10    176.14 o 
   5  11   1      427.06      381.58     25.97 o 
   6  11   1     2728.45     2801.18     59.24 o 
   7  11   1    10621.69    10562.85    139.64 o 
   8  11   1      302.25      350.82     25.19 o 
   9  11   1      647.88      761.49     33.25 o 
  10  11   1    19701.70    18962.64    291.24 o 
  11  11   1     7545.83     7310.26    203.08 o 
  12  11   1     5487.04     5335.40    125.55 o 
  13  11   1     2270.59     2192.14     83.42 o 
  14  11   1     1663.91     1659.52     75.13 o 
  15  11   1      615.86      709.31     62.52 o 
  16  11   1        3.21       31.95     69.85 o 
  17  11   1     1821.89     1902.69    132.79 o 
 -17  12   1       17.63      -13.22     74.60 o 
 -16  12   1      655.71      756.72     69.06 o 
 -15  12   1      713.57      727.69     58.81 o 
 -14  12   1     4262.71     4184.60    105.50 o 
 -13  12   1    10198.70    10281.64    261.25 o 
 -12  12   1      940.81      963.04     55.05 o 
 -11  12   1     2490.00     2450.94     53.42 o 
 -10  12   1       48.76       32.39     23.21 o 
  -9  12   1     5633.25     5496.04     87.70 o 
  -8  12   1      408.33      332.13     28.31 o 
  -7  12   1     4913.49     4832.33     78.67 o 
  -6  12   1     8094.00     8114.05     92.63 o 
  -5  12   1    35911.04    35649.34    327.47 o 
  -4  12   1    24892.33    25562.29    224.35 o 
  -3  12   1       91.84      109.76     14.03 o 
  -2  12   1    15910.09    16130.56    146.80 o 
  -1  12   1    13705.22    14374.61    124.96 o 
   0  12   1     6432.61     7210.21     68.39 o 
   1  12   1     8832.92     8664.62     84.51 o 
   2  12   1    13426.89    13307.24    126.14 o 
   3  12   1     7996.04     7331.57     77.95 o 
   4  12   1     5148.20     5342.09     61.33 o 
   5  12   1     7952.87     8121.86    107.94 o 
   6  12   1    12502.82    12231.25    143.17 o 
   7  12   1     3209.46     3201.90     60.56 o 
   8  12   1     6437.44     6334.91    103.53 o 
   9  12   1       29.81       51.94     23.02 o 
  10  12   1     6879.86     6477.01    136.60 o 
  11  12   1      400.31      349.91     46.38 o 
  12  12   1     3648.70     3546.90     97.88 o 
  13  12   1     1365.90     1310.52     66.83 o 
  14  12   1     6082.97     6006.55    130.38 o 
  15  12   1     5538.88     5019.67    959.07 o 
  16  12   1      974.20      959.06     56.92 o 
  17  12   1     3848.55     4096.12    180.22 o 
 -17  13   1       10.92       23.26     77.93 o 
 -16  13   1       72.85      105.27     53.95 o 
 -15  13   1      387.54      420.12     59.73 o 
 -14  13   1      600.46      605.95     54.17 o 
 -13  13   1      369.17      359.80     47.51 o 
 -12  13   1       40.09        0.93     35.36 o 
 -11  13   1       14.62       -3.58     23.03 o 
 -10  13   1       26.44       24.34     24.55 o 
  -9  13   1      429.64      428.94     32.82 o 
  -8  13   1     8513.07     8347.77    116.11 o 
  -7  13   1     2913.00     3236.03     80.45 o 
  -6  13   1     3782.62     3744.92     58.04 o 
  -5  13   1      990.62      900.25     31.22 o 
  -4  13   1       83.78       77.27     17.96 o 
  -3  13   1    13703.12    12979.83    149.39 o 
  -2  13   1    11017.19    11095.21    126.82 o 
  -1  13   1    18865.69    19136.83    161.89 o 
   0  13   1     6544.27     6494.26     61.40 o 
   1  13   1      455.88      548.55     18.60 o 
   2  13   1     7392.90     7539.33     82.48 o 
   3  13   1     2694.33     2638.59     39.17 o 
   4  13   1    13686.38    13860.81    184.23 o 
   5  13   1     5723.04     5623.15     96.95 o 
   6  13   1       36.34       39.80     22.02 o 
   7  13   1    10856.63    11185.28    157.96 o 
   8  13   1     2087.44     2165.57     66.64 o 
   9  13   1       66.15      118.62     28.13 o 
  10  13   1     2735.89     2669.03     88.89 o 
  11  13   1     2690.68     2369.06    114.89 o 
  12  13   1     1999.98     1895.74     75.40 o 
  13  13   1     6737.93     6607.67    135.10 o 
  14  13   1       89.20      170.32     49.12 o 
  15  13   1     1296.13     1494.55    121.41 o 
  16  13   1       47.84       76.49     42.53 o 
  17  13   1     1047.64     1117.17    114.85 o 
 -17  14   1      162.01       88.57     84.82 o 
 -16  14   1      372.30      299.09     91.76 o 
 -15  14   1     4044.16     4240.37    237.84 o 
 -14  14   1     1368.54     1292.15     70.52 o 
 -13  14   1      925.45      878.08     59.75 o 
 -12  14   1       33.22       25.27     38.45 o 
 -11  14   1     2001.65     2076.47     56.66 o 
 -10  14   1      933.88      866.60     45.14 o 
  -9  14   1      569.85      542.84     44.05 o 
  -8  14   1     1996.68     1866.13     65.44 o 
  -7  14   1     2350.88     2431.63     70.53 o 
  -6  14   1    18597.44    18491.49    185.96 o 
  -5  14   1    15868.76    15967.82    164.83 o 
  -4  14   1      155.88      156.39     20.04 o 
  -3  14   1      573.68      564.10     26.56 o 
  -2  14   1    10181.27    10378.61     92.77 o 
  -1  14   1    19953.84    20418.35    215.50 o 
   0  14   1    18541.53    18847.82    144.76 o 
   1  14   1     2125.29     2198.58     33.79 o 
   2  14   1       72.64       90.48     15.25 o 
   3  14   1      912.37      808.25     24.97 o 
   4  14   1     1148.22     1138.45     46.65 o 
   5  14   1      987.19     1028.93     29.44 o 
   6  14   1      674.00      692.62     90.56 o 
   7  14   1      175.22      208.16     38.64 o 
   8  14   1     3785.19     3748.60     81.00 o 
   9  14   1     1102.12     1150.03     49.25 o 
  10  14   1      421.72      427.90     30.11 o 
  11  14   1     1174.20     1053.55     61.43 o 
  12  14   1     2948.99     2987.12     90.55 o 
  13  14   1     2836.80     2765.49     94.09 o 
  14  14   1     4110.96     4040.34    143.30 o 
  15  14   1     1779.91     1918.12    137.64 o 
  16  14   1      378.73      402.58     54.46 o 
 -16  15   1       51.65      176.89     87.51 o 
 -15  15   1      202.79      241.47     82.70 o 
 -14  15   1     6690.43     6870.58    159.37 o 
 -13  15   1     1602.99     1584.00     74.89 o 
 -12  15   1     4082.12     4088.97    103.53 o 
 -11  15   1       52.65       27.23     28.24 o 
 -10  15   1      556.56      558.26     38.91 o 
  -9  15   1     1374.10     1278.48     50.49 o 
  -8  15   1     6587.84     6522.40    140.40 o 
  -7  15   1    24266.17    24053.82    267.72 o 
  -6  15   1      206.62      239.13     22.50 o 
  -5  15   1     6448.99     6531.39     93.68 o 
  -4  15   1     2373.89     2259.59     48.92 o 
  -3  15   1     3028.61     3005.96     78.25 o 
  -2  15   1     7585.16     7630.61     85.80 o 
  -1  15   1     2561.30     2580.60     42.15 o 
   0  15   1     5605.60     5652.49     62.34 o 
   1  15   1     5448.11     5916.81     68.06 o 
   2  15   1     2597.64     2582.55     39.82 o 
   3  15   1     3627.67     3661.80     54.71 o 
   4  15   1     2123.42     2263.08     60.51 o 
   5  15   1    14541.15    14405.00    179.01 o 
   6  15   1     1013.55      998.89     52.01 o 
   7  15   1       58.40       54.60     27.92 o 
   8  15   1     1935.56     1933.87     63.27 o 
   9  15   1     4995.96     4734.39     86.76 o 
  10  15   1     1253.78     1195.67     48.46 o 
  11  15   1       17.28       66.53     39.87 o 
  12  15   1     1228.72     1307.74     70.85 o 
  13  15   1    12501.44    12128.61    234.79 o 
  14  15   1     6778.75     6918.60    243.13 o 
  15  15   1     2554.21     2823.74    165.26 o 
  16  15   1      517.08      562.08     60.54 o 
 -16  16   1      505.39      547.51    104.92 o 
 -15  16   1     2612.57     2826.86    169.17 o 
 -14  16   1     1518.99     1429.13     83.94 o 
 -13  16   1     1074.69     1206.77     69.45 o 
 -12  16   1      217.72      252.83     34.94 o 
 -11  16   1     4061.54     4045.59     82.37 o 
 -10  16   1     1191.48     1064.39     51.44 o 
  -9  16   1      843.24      845.15     59.52 o 
  -8  16   1     4423.30     4192.94     82.06 o 
  -7  16   1     4565.01     4317.93    105.67 o 
  -6  16   1    54726.69    54223.94    536.05 o 
  -5  16   1    16806.48    16833.63    192.25 o 
  -4  16   1      127.57      124.05     21.39 o 
  -3  16   1     1294.81     1340.20     39.63 o 
  -2  16   1    16379.54    16251.18    184.45 o 
  -1  16   1    28103.05    29188.53    241.73 o 
   0  16   1     4121.62     4141.15     52.98 o 
   1  16   1       37.81       40.23     15.43 o 
   2  16   1     2065.87     2002.50     75.96 o 
   3  16   1       57.63      114.71     19.69 o 
   4  16   1     5249.47     5253.84     82.43 o 
   5  16   1       52.99       15.00     18.90 o 
   6  16   1     6500.03     6574.34    104.91 o 
   7  16   1    13832.53    13964.69    189.33 o 
   8  16   1      556.91      565.91     40.13 o 
   9  16   1        5.52       11.42     29.13 o 
  10  16   1       43.65       46.96     29.48 o 
  11  16   1     3260.08     3176.02     96.09 o 
  12  16   1       38.13      107.79     47.72 o 
  13  16   1     2491.95     2311.86    151.33 o 
  14  16   1     2841.31     3083.34    171.15 o 
  15  16   1      158.78      190.92     88.47 o 
 -16  17   1      194.84      302.01     99.60 o 
 -15  17   1       12.20        6.75     84.26 o 
 -14  17   1     7561.89     7752.69    271.63 o 
 -13  17   1     3106.60     2921.51    106.87 o 
 -12  17   1     4413.69     4151.96     83.83 o 
 -11  17   1        0.07       49.84     33.36 o 
 -10  17   1     1002.37     1060.05     51.13 o 
  -9  17   1      965.93      934.44     59.83 o 
  -8  17   1       77.47       95.48     30.78 o 
  -7  17   1     6073.96     5768.54    114.99 o 
  -6  17   1     2244.65     2358.01     74.14 o 
  -5  17   1     9019.50     8738.95    119.11 o 
  -4  17   1      804.59      831.10     34.85 o 
  -3  17   1     1048.20     1023.67     37.18 o 
  -2  17   1     2013.59     2152.18     62.77 o 
  -1  17   1      111.24      111.49     20.42 o 
   0  17   1        4.78        9.32     17.27 o 
   1  17   1     2604.02     2549.32     48.39 o 
   2  17   1     6409.72     6369.69     80.04 o 
   3  17   1     8723.59     8797.29    115.85 o 
   4  17   1      503.65      523.11     32.80 o 
   5  17   1     3192.73     2983.51     58.77 o 
   6  17   1      516.87      512.25     39.68 o 
   7  17   1     1200.86     1254.48     74.73 o 
   8  17   1       65.70       14.19     30.48 o 
   9  17   1    10245.16    10427.62    149.04 o 
  10  17   1     3117.32     3079.87     73.31 o 
  11  17   1     1348.42     1388.54     73.41 o 
  12  17   1     3139.74     2827.35    146.17 o 
  13  17   1     6333.54     6314.29    240.74 o 
  15  17   1     1057.20     1265.19    131.86 o 
 -15  18   1      370.43      221.19     97.58 o 
 -14  18   1      578.36      461.88    105.01 o 
 -13  18   1     4966.10     5189.75    143.01 o 
 -12  18   1        2.08       -5.34     33.57 o 
 -11  18   1     5660.68     5899.88    114.48 o 
 -10  18   1      551.00      540.51     44.32 o 
  -9  18   1      390.96      380.45     39.53 o 
  -8  18   1      683.83      517.70     45.36 o 
  -7  18   1     3262.23     3280.75     84.65 o 
  -6  18   1    24565.61    24071.10    263.95 o 
  -5  18   1     3611.39     3533.06     72.00 o 
  -4  18   1      268.86      274.43     27.82 o 
  -3  18   1       18.77        0.09     24.56 o 
  -2  18   1     6608.80     6929.71    102.84 o 
  -1  18   1    11401.06    11544.26    123.71 o 
   0  18   1       16.30      -18.90     29.22 o 
   1  18   1     1757.18     1937.20     59.47 o 
   2  18   1     5332.65     5279.80     89.48 o 
   3  18   1      934.58     1049.08     38.78 o 
   4  18   1      117.40       74.30     25.35 o 
   5  18   1     1206.56     1162.02     39.48 o 
   6  18   1     9343.50     9395.86    137.89 o 
   7  18   1    22320.87    22502.82    265.88 o 
   8  18   1      279.62      236.30     40.82 o 
   9  18   1     1157.66     1276.19     55.92 o 
  10  18   1      688.60      593.92     43.27 o 
  11  18   1     1523.02     1543.95     78.26 o 
  12  18   1      692.28      541.43    100.51 o 
  13  18   1      924.48     1001.25    118.98 o 
  14  18   1      351.38      422.84    105.84 o 
 -15  19   1      294.15      506.15    112.76 o 
 -14  19   1     2397.29     2299.52    163.54 o 
 -13  19   1     1794.38     1785.52    154.93 o 
 -12  19   1     1611.01     1634.97     67.06 o 
 -11  19   1      278.42      244.57     46.00 o 
 -10  19   1      986.12      913.40     58.13 o 
  -9  19   1      529.28      459.07     59.06 o 
  -8  19   1      177.12      152.09     38.76 o 
  -7  19   1      495.00      471.52     66.84 o 
  -6  19   1    10705.95    10538.89    139.92 o 
  -5  19   1     4079.16     4038.05     78.69 o 
  -4  19   1      807.70      768.67     40.66 o 
  -3  19   1       96.03      127.30     34.48 o 
  -2  19   1       67.31       66.36     24.36 o 
  -1  19   1     4953.79     4872.56    102.93 o 
   0  19   1      179.75      184.98     29.31 o 
   1  19   1     4087.74     3943.43     83.79 o 
   2  19   1    12765.23    12875.50    160.18 o 
   3  19   1    12401.43    12489.90    143.37 o 
   4  19   1      508.52      563.72     36.25 o 
   5  19   1      783.75      772.40     34.56 o 
   6  19   1      334.67      478.47     50.53 o 
   7  19   1     2423.87     2456.33     71.35 o 
   8  19   1      571.65      618.79     46.81 o 
   9  19   1     6218.65     6525.62    115.55 o 
  10  19   1     1385.59     1391.97     58.74 o 
  11  19   1     1451.95     1464.52     74.31 o 
  12  19   1     3648.45     4153.35    203.75 o 
  13  19   1     2394.07     2378.08    172.91 o 
  14  19   1     4349.17     4420.77    211.42 o 
 -14  20   1       31.48      -34.26     91.47 o 
 -13  20   1     1683.32     1782.98    151.78 o 
 -12  20   1       22.99       39.11     42.55 o 
 -11  20   1     2031.78     2217.67     87.53 o 
 -10  20   1     2359.76     2256.77     80.62 o 
  -9  20   1       57.17        5.74     38.65 o 
  -8  20   1       15.57      -29.92     36.29 o 
  -7  20   1     2566.21     2496.89     79.14 o 
  -6  20   1     3136.68     3162.69     70.82 o 
  -5  20   1      136.95      179.78     37.97 o 
  -4  20   1       46.79       30.35     27.76 o 
  -3  20   1       64.49       53.40     29.55 o 
  -2  20   1     5093.10     5221.47     91.24 o 
  -1  20   1     5939.95     6005.73    109.39 o 
   0  20   1        3.78       18.30     34.75 o 
   1  20   1     2064.25     2281.69     76.53 o 
   2  20   1    14333.98    14013.61    209.99 o 
   3  20   1      843.89      833.49     47.74 o 
   4  20   1     4553.84     4600.53     78.53 o 
   5  20   1      145.80      140.40     24.87 o 
   6  20   1     3283.09     3246.99     80.18 o 
   7  20   1    16298.98    16170.09    210.42 o 
   8  20   1       43.66      -16.01     36.26 o 
   9  20   1      649.40      680.82     58.89 o 
  10  20   1      501.44      433.93     43.44 o 
  11  20   1      469.82      348.47     43.02 o 
  12  20   1     1289.79     1236.53    135.05 o 
  13  20   1      130.77      113.20     98.46 o 
 -13  21   1      148.83      126.70     96.09 o 
 -12  21   1        7.22      -18.19     43.78 o 
 -11  21   1        0.61       11.07     47.99 o 
 -10  21   1      457.55      342.48     55.20 o 
  -9  21   1      983.10      921.57     61.00 o 
  -8  21   1       19.40       37.12     40.25 o 
  -7  21   1     1139.65     1079.73     61.56 o 
  -6  21   1     6607.67     6328.28    114.13 o 
  -5  21   1      523.14      562.68     40.32 o 
  -4  21   1     1257.74     1278.76     57.44 o 
  -3  21   1       88.44       68.47     31.59 o 
  -2  21   1     1545.09     1475.49     54.94 o 
  -1  21   1     2127.93     1900.66    142.96 o 
   0  21   1     2167.32     2208.87     78.43 o 
   1  21   1       12.43       85.56     39.24 o 
   2  21   1     6530.33     6691.51    339.71 o 
   3  21   1     5586.41     5566.16    106.12 o 
   4  21   1     1358.71     1455.43     76.37 o 
   5  21   1     7814.68     7570.60    108.60 o 
   6  21   1     1338.42     1352.25     61.23 o 
   7  21   1     3210.02     3147.48     82.69 o 
   8  21   1       21.39      -33.64     37.09 o 
   9  21   1     3823.34     3809.48     91.79 o 
  10  21   1      901.06      897.73     58.54 o 
  11  21   1      688.17      677.10    147.20 o 
  12  21   1     1707.67     1457.23    146.83 o 
  13  21   1     1411.83     1580.95    155.88 o 
 -13  22   1       23.27       54.98     96.49 o 
 -12  22   1      363.40      419.78     63.07 o 
 -11  22   1       97.91       46.48     49.75 o 
 -10  22   1     2206.28     1945.73     89.98 o 
  -9  22   1      160.83      120.21     50.42 o 
  -8  22   1      118.39       74.81     45.99 o 
  -7  22   1      204.20      255.37     56.86 o 
  -6  22   1      234.42      237.21     38.23 o 
  -5  22   1     1004.10      994.50     53.89 o 
  -4  22   1      202.17      146.02     38.13 o 
  -3  22   1      278.39      214.97     44.95 o 
  -2  22   1       10.11      -14.42     37.74 o 
  -1  22   1     3084.28     3206.82    111.24 o 
   0  22   1      235.54      317.13     45.94 o 
   1  22   1      537.48      577.35     51.67 o 
   2  22   1     1433.93     1569.90     72.05 o 
   3  22   1      335.13      358.15     46.24 o 
   4  22   1     2572.63     2486.41     82.94 o 
   5  22   1      787.80      851.13     83.15 o 
   6  22   1      404.01      452.99     45.79 o 
   7  22   1     4010.15     3939.44     93.83 o 
   8  22   1       40.06       30.25     39.22 o 
   9  22   1        5.08       12.14     42.56 o 
  10  22   1       89.39       78.50     53.21 o 
  11  22   1      902.78      789.45    118.21 o 
  12  22   1     1173.92     1267.81    144.61 o 
 -12  23   1      231.80      285.93     63.58 o 
 -11  23   1       63.52       89.43     60.77 o 
 -10  23   1      159.41      150.53     54.19 o 
  -9  23   1     2514.11     2464.31     96.75 o 
  -8  23   1      835.30      752.75    145.02 o 
  -7  23   1     1748.88     1705.64     90.46 o 
  -6  23   1     3691.50     3624.02    106.81 o 
  -5  23   1      232.85      180.18     40.00 o 
  -4  23   1      312.51      242.95     41.67 o 
  -3  23   1     1012.79      943.31     61.81 o 
  -2  23   1       64.50       32.32     50.19 o 
  -1  23   1      783.27      780.47     70.18 o 
   0  23   1     1177.63     1145.38    107.96 o 
   1  23   1     5282.77     5264.28    122.14 o 
   2  23   1     3469.88     3596.16     99.85 o 
   3  23   1      790.24      752.21     63.20 o 
   4  23   1       17.32       30.24     45.24 o 
   5  23   1     9643.25     9792.19    238.73 o 
   6  23   1     9367.68     9253.33    231.29 o 
   7  23   1     1443.23     1505.88     84.54 o 
   8  23   1      383.13      342.08     51.47 o 
   9  23   1     1413.68     1501.56     94.72 o 
  10  23   1       32.11       52.08     53.89 o 
  11  23   1      243.80      220.36     49.98 o 
 -11  24   1      354.80      328.56    105.43 o 
 -10  24   1      472.15      415.61     76.58 o 
  -9  24   1      577.26      436.59     77.78 o 
  -8  24   1       47.70     -111.52     80.86 o 
  -7  24   1      150.26      186.82     91.75 o 
  -6  24   1     1877.35     1790.21     76.11 o 
  -5  24   1      228.89      172.22     41.51 o 
  -4  24   1      510.66      519.39     74.35 o 
  -3  24   1       59.90       84.32     44.65 o 
  -2  24   1     1240.07     1073.06     93.66 o 
  -1  24   1        6.96       39.91     52.92 o 
   0  24   1      185.74      129.84     74.20 o 
   1  24   1       82.57       37.68     44.99 o 
   2  24   1      650.76      586.36     57.05 o 
   3  24   1       13.02       40.88     41.73 o 
   4  24   1       32.98        5.68     45.34 o 
   5  24   1       41.33      109.76     89.61 o 
   6  24   1      168.22      172.99     68.83 o 
   7  24   1     1049.45     1134.88     95.67 o 
   8  24   1        5.72      -47.62     75.24 o 
   9  24   1      447.51      577.51     74.86 o 
  10  24   1        1.17      -69.02     54.74 o 
 -10  25   1      701.04      880.46    118.44 o 
  -9  25   1     1656.71     1688.92    146.75 o 
  -8  25   1      598.73      733.65    115.78 o 
  -7  25   1      214.46      199.68     99.13 o 
  -6  25   1        3.81      -30.85     44.77 o 
  -5  25   1      163.27      200.53     48.75 o 
  -4  25   1     1584.50     1651.47     79.65 o 
  -3  25   1      583.80      467.08     57.47 o 
  -2  25   1       22.98      -71.21     52.26 o 
  -1  25   1     1353.03     1224.80    119.50 o 
   0  25   1       29.33       40.00     58.20 o 
   1  25   1    11720.08    12074.31    209.11 o 
   2  25   1     2850.04     2802.32     94.85 o 
   3  25   1      166.39      201.66     48.94 o 
   4  25   1      153.94      130.25     49.11 o 
   5  25   1     3075.93     3378.85    197.36 o 
   6  25   1     7109.59     6561.62    258.10 o 
   7  25   1      221.88       96.17     90.50 o 
   8  25   1     2373.35     2363.91    156.90 o 
   9  25   1      261.81      246.13     69.26 o 
  -9  26   1      533.38      303.01    102.88 o 
  -8  26   1       82.78       64.47     96.10 o 
  -7  26   1      702.58      559.32    115.07 o 
  -6  26   1     1918.67     1810.59    161.68 o 
  -5  26   1     2996.85     2824.25     95.43 o 
  -4  26   1      783.26      819.85     65.84 o 
  -3  26   1      398.43      448.91     63.94 o 
  -2  26   1      328.13      257.76     64.90 o 
  -1  26   1     1596.88     1563.75     95.38 o 
   0  26   1      179.64      259.29     66.65 o 
   1  26   1       12.06       45.12     49.72 o 
   2  26   1     3570.65     4037.47    165.82 o 
   3  26   1        2.59       30.57     61.38 o 
   4  26   1     1581.15     1589.63     82.42 o 
   5  26   1      137.87      238.39    100.42 o 
   6  26   1      132.45       53.95     92.60 o 
   7  26   1     2124.02     2111.22    163.22 o 
   8  26   1       32.79       53.01     88.93 o 
  -7  27   1        2.94       78.35    101.45 o 
  -6  27   1     1188.17     1174.18     98.15 o 
  -5  27   1      838.89      926.09    116.55 o 
  -4  27   1     4982.61     5114.37    150.54 o 
  -3  27   1      815.34      857.75    163.93 o 
  -2  27   1        7.32      -52.02     56.27 o 
  -1  27   1     1330.25     1201.31     89.67 o 
   0  27   1      773.17      664.79     77.28 o 
   1  27   1     6585.07     6701.15    414.89 o 
   2  27   1     2929.11     3200.38    104.79 o 
   3  27   1     1432.34     1540.63     78.25 o 
   4  27   1       23.52       93.28    104.54 o 
   5  27   1      459.54      306.94    105.94 o 
   6  27   1     1540.31     1814.69    158.80 o 
  -6  28   1     1359.39     1449.47    109.46 o 
  -5  28   1     2072.44     2160.50     88.31 o 
  -4  28   1     2012.79     1912.08    108.29 o 
  -3  28   1      972.15     1048.37     86.87 o 
  -2  28   1      182.24      237.31    102.89 o 
  -1  28   1     1227.34     1247.16     93.11 o 
   0  28   1        9.99       28.88     62.43 o 
   1  28   1        9.95       44.37     61.72 o 
   2  28   1     3277.17     3355.45    109.25 o 
   3  28   1      221.92      234.13     54.07 o 
   4  28   1     1322.81     1479.43    200.43 o 
  -2  29   1      245.00      150.52    143.55 o 
  -1  29   1      550.84      533.35     75.45 o 
   0  29   1      324.78      317.02     94.51 o 
   1  29   1     1042.11     1102.39     89.65 o 
  -2 -29   2       65.37      -33.69     62.94 o 
  -1 -29   2        7.72      -38.95     61.49 o 
   0 -29   2       96.03       99.21     64.99 o 
   1 -29   2     1287.54     1317.51     94.78 o 
   2 -29   2     1209.79     1208.44     92.00 o 
   3 -29   2      182.62      252.26     76.20 o 
  -5 -28   2       57.33       10.30     72.00 o 
  -4 -28   2       78.62       41.96     50.78 o 
  -3 -28   2      153.74      219.59     56.97 o 
  -2 -28   2      271.58      166.58    127.31 o 
  -1 -28   2     1334.91     1223.43     91.76 o 
   0 -28   2     1772.42     2039.92    217.90 o 
   1 -28   2        9.90       28.78     61.52 o 
   2 -28   2     1172.48     1012.76     86.26 o 
   3 -28   2     4654.94     5031.27    129.22 o 
   4 -28   2       14.77      -20.55     49.15 o 
   5 -28   2     1893.77     1669.17    112.73 o 
  -7 -27   2        3.92      -27.00     95.72 o 
  -6 -27   2        4.09       12.28     96.12 o 
  -5 -27   2     4781.58     4805.73    237.94 o 
  -4 -27   2     2789.68     2941.32     99.53 o 
  -3 -27   2       15.66       -7.25     49.76 o 
  -2 -27   2       21.61      -51.56     58.33 o 
  -1 -27   2      232.71      248.55     66.16 o 
   0 -27   2     2786.45     2780.38    219.27 o 
   1 -27   2      185.31      243.09     63.83 o 
   2 -27   2      384.55      313.89     81.30 o 
   3 -27   2      307.55      336.61     91.07 o 
   4 -27   2        9.73       19.89     54.95 o 
   5 -27   2       21.92        7.36     66.70 o 
   6 -27   2      258.89      171.90    102.17 o 
   7 -27   2       62.73       14.86     97.83 o 
  -8 -26   2        2.03       42.39     91.85 o 
  -7 -26   2     5304.39     5843.29    248.86 o 
  -6 -26   2     1455.31     1443.75    145.89 o 
  -5 -26   2        4.43       -9.41     91.26 o 
  -4 -26   2        8.78      -14.66     45.15 o 
  -3 -26   2      802.96      771.80     64.30 o 
  -2 -26   2     1661.76     1687.34    125.65 o 
  -1 -26   2     4928.53     4890.58    161.58 o 
   0 -26   2      793.37     1041.99     82.28 o 
   1 -26   2     5956.94     6167.76    165.78 o 
   2 -26   2     3324.90     3514.00    107.69 o 
   3 -26   2     5239.10     5035.87    174.27 o 
   4 -26   2     2162.76     2417.65     91.00 o 
   5 -26   2     1556.99     1494.34     83.25 o 
   6 -26   2    10327.52    10592.94    673.67 o 
   7 -26   2       35.64       26.64     96.19 o 
   8 -26   2     2662.70     2608.19    167.36 o 
   9 -26   2       15.58     -108.97     85.23 o 
 -10 -25   2      399.53      489.74     98.27 o 
  -9 -25   2     1025.08      994.52    118.83 o 
  -8 -25   2       37.75      -54.10     84.08 o 
  -7 -25   2        4.42       40.02     89.03 o 
  -6 -25   2       14.60      -20.54     87.52 o 
  -5 -25   2     3976.55     4163.19    120.41 o 
  -4 -25   2     1080.96     1080.49     66.40 o 
  -3 -25   2     2982.53     3150.95    149.17 o 
  -2 -25   2      579.12      521.87     58.61 o 
  -1 -25   2       66.99       -6.09     53.42 o 
   0 -25   2     5719.95     6007.90    342.93 o 
   1 -25   2       33.69       72.63     56.50 o 
   2 -25   2      459.49      468.62     60.62 o 
   3 -25   2     2009.77     1948.63     85.47 o 
   4 -25   2     1032.33     1040.99     59.76 o 
   5 -25   2     2234.38     2498.58     87.31 o 
   6 -25   2       72.33       61.49     66.81 o 
   7 -25   2      142.48      110.08     68.97 o 
   8 -25   2     4536.04     4507.53    159.80 o 
   9 -25   2     1596.06     1631.19    140.95 o 
  10 -25   2     1112.10      987.41    112.93 o 
 -11 -24   2     3284.74     3573.68    291.87 o 
 -10 -24   2      345.67      363.05     70.62 o 
  -9 -24   2        3.24       -3.75     60.82 o 
  -8 -24   2     1342.08     1438.52    133.29 o 
  -7 -24   2     3752.64     3628.29    146.28 o 
  -6 -24   2        2.02       25.43     61.85 o 
  -5 -24   2      113.05      139.21     48.45 o 
  -4 -24   2     1114.80     1091.04     65.58 o 
  -3 -24   2      340.76      280.11     48.32 o 
  -2 -24   2     3544.23     3463.43    103.16 o 
  -1 -24   2     9733.32     9967.51    218.11 o 
   0 -24   2       21.29       60.99     54.12 o 
   1 -24   2    19459.33    19584.56    353.47 o 
   2 -24   2     6288.84     6515.63    140.83 o 
   3 -24   2     1030.21     1047.80     60.63 o 
   4 -24   2     4453.90     4538.70    100.29 o 
   5 -24   2      911.51      907.08     49.74 o 
   6 -24   2     9151.34     9530.89    242.51 o 
   7 -24   2      464.04      489.81     77.29 o 
   8 -24   2     1264.03     1278.57     99.29 o 
   9 -24   2      288.43      355.22     51.72 o 
  10 -24   2      407.45      473.05     60.93 o 
  11 -24   2       24.30       -4.65     47.96 o 
 -11 -23   2     6495.38     6596.91    283.35 o 
 -10 -23   2     1717.13     1598.13     97.40 o 
  -9 -23   2       32.39      -30.98     57.22 o 
  -8 -23   2      118.67       11.20     50.58 o 
  -7 -23   2      641.04      642.03    118.07 o 
  -6 -23   2      390.21      503.71    116.99 o 
  -5 -23   2     1412.84     1453.33     69.55 o 
  -4 -23   2       13.04        0.50     40.94 o 
  -3 -23   2     5554.04     5478.94    123.31 o 
  -2 -23   2     3357.33     3352.50     97.20 o 
  -1 -23   2      775.69      805.87     70.32 o 
   0 -23   2     2675.67     2834.99    168.05 o 
   1 -23   2       74.87      109.84     93.96 o 
   2 -23   2     7801.45     8105.23    332.77 o 
   3 -23   2      317.99      307.10     39.61 o 
   4 -23   2     2536.54     2522.99     73.01 o 
   5 -23   2      724.04      682.55     56.26 o 
   6 -23   2      186.12      156.53     75.04 o 
   7 -23   2       40.72      -23.61     49.25 o 
   8 -23   2     6942.64     6644.39    130.66 o 
   9 -23   2     1154.04     1232.84     67.62 o 
  10 -23   2     1014.41     1074.80     64.49 o 
  11 -23   2      378.45      363.76     54.53 o 
  12 -23   2      152.11      151.93     56.87 o 
 -12 -22   2      107.01      140.55     43.32 o 
 -11 -22   2     1137.39      979.69     77.38 o 
 -10 -22   2       72.50      106.00     48.25 o 
  -9 -22   2      205.02      172.21     42.66 o 
  -8 -22   2     4197.78     3986.61     94.85 o 
  -7 -22   2     1939.94     1929.91     88.95 o 
  -6 -22   2       78.31       -2.97     59.20 o 
  -5 -22   2       26.02      -42.75     37.28 o 
  -4 -22   2     2736.70     2671.96     77.61 o 
  -3 -22   2      439.00      429.51     49.69 o 
  -2 -22   2     2096.37     2122.05     78.74 o 
  -1 -22   2    10432.94    10331.33    179.20 o 
   0 -22   2      192.70      184.62     44.79 o 
   1 -22   2    28110.85    28179.86    342.46 o 
   2 -22   2    22806.56    22885.32    260.77 o 
   3 -22   2      251.35      247.18     34.75 o 
   4 -22   2     1840.62     1719.74     55.45 o 
   5 -22   2      463.22      498.91     42.98 o 
   6 -22   2     5345.77     5362.64    139.35 o 
   7 -22   2      749.75      689.65     49.74 o 
   8 -22   2      412.27      376.68     44.71 o 
   9 -22   2     1042.85      986.87     70.03 o 
  10 -22   2     1968.04     2009.84     90.36 o 
  11 -22   2      843.06      945.61     67.02 o 
  12 -22   2      558.96      517.00     70.75 o 
 -13 -21   2     4039.71     4293.00    223.00 o 
 -12 -21   2     7662.38     7537.30    238.43 o 
 -11 -21   2     2981.68     3101.09    111.68 o 
 -10 -21   2       30.20       67.54     39.39 o 
  -9 -21   2      487.73      467.70     47.61 o 
  -8 -21   2      325.22      309.85     43.66 o 
  -7 -21   2     1754.54     1597.36     84.36 o 
  -6 -21   2      682.36      618.70     74.53 o 
  -5 -21   2       78.52       65.17     36.88 o 
  -4 -21   2      527.37      593.45     45.46 o 
  -3 -21   2    11027.34    11371.84    167.39 o 
  -2 -21   2     8848.31     8737.43    188.43 o 
  -1 -21   2       42.86       59.06     33.01 o 
   0 -21   2     1416.12     1306.07     65.88 o 
   1 -21   2     5150.23     5135.53     92.80 o 
   2 -21   2     5419.13     5354.60     86.95 o 
   3 -21   2     3118.94     3179.27     67.84 o 
   4 -21   2     1404.53     1302.30     52.06 o 
   5 -21   2      219.23      228.05     36.51 o 
   6 -21   2      229.26      166.62     36.93 o 
   7 -21   2      473.90      503.47     50.36 o 
   8 -21   2      910.04      977.52     68.88 o 
   9 -21   2      362.57      440.91     68.84 o 
  10 -21   2     1782.11     1703.83     87.36 o 
  11 -21   2      557.31      638.18     57.68 o 
  12 -21   2      113.29      123.41     90.89 o 
  13 -21   2        6.36       12.80     93.92 o 
 -14 -20   2       54.89      155.75    101.81 o 
 -13 -20   2      336.51      373.92    108.85 o 
 -12 -20   2       98.83      155.81     80.10 o 
 -11 -20   2        8.36        0.49     47.00 o 
 -10 -20   2      468.49      494.62     46.32 o 
  -9 -20   2     4661.56     4704.75     99.39 o 
  -8 -20   2     5772.63     5717.02    119.17 o 
  -7 -20   2       20.08        1.85     33.42 o 
  -6 -20   2     2385.27     2265.65     85.17 o 
  -5 -20   2     2105.72     2014.85     54.37 o 
  -4 -20   2      116.86       75.43     32.50 o 
  -3 -20   2     9528.66     9438.12    144.87 o 
  -2 -20   2     3444.70     3408.23     73.62 o 
  -1 -20   2      946.44     1000.48     58.78 o 
   0 -20   2      516.17      624.43     44.15 o 
   1 -20   2    10978.52    11354.65    137.29 o 
   2 -20   2    26733.91    26478.07    278.21 o 
   3 -20   2     4642.63     4705.80     81.89 o 
   4 -20   2      658.15      613.30     39.34 o 
   5 -20   2       85.27       71.74     34.29 o 
   6 -20   2     2418.05     2223.39     76.32 o 
   7 -20   2     1946.41     1927.71     72.04 o 
   8 -20   2      572.67      546.88     49.31 o 
   9 -20   2      288.60      346.08     45.53 o 
  10 -20   2      709.74      667.29     73.15 o 
  11 -20   2      759.93      651.62     55.38 o 
  12 -20   2     1270.09      960.64     94.35 o 
  13 -20   2      901.12     1083.66    128.52 o 
  14 -20   2     3309.29     3508.81    192.49 o 
 -14 -19   2      401.20      499.10    113.49 o 
 -13 -19   2     5374.92     5644.30    240.69 o 
 -12 -19   2     6605.78     6358.64    246.34 o 
 -11 -19   2     1027.11     1046.80     54.39 o 
 -10 -19   2      134.93      105.77     37.04 o 
  -9 -19   2      642.66      668.21     47.77 o 
  -8 -19   2     2087.44     1971.29     66.64 o 
  -7 -19   2        2.36      -27.36     31.11 o 
  -6 -19   2      869.88      749.41     33.70 o 
  -5 -19   2     1323.01     1286.97     44.65 o 
  -4 -19   2     3658.68     3753.13     68.02 o 
  -3 -19   2    14451.66    14440.96    175.93 o 
  -2 -19   2    23729.06    23659.41    261.15 o 
  -1 -19   2     2005.33     2146.85     53.11 o 
   0 -19   2    12904.10    13221.19    149.32 o 
   1 -19   2    15083.33    15211.71    167.94 o 
   2 -19   2     1071.44      955.28     39.58 o 
   3 -19   2     3527.28     3629.17     82.60 o 
   4 -19   2      935.47      897.84     39.45 o 
   5 -19   2       13.88       -3.94     25.79 o 
   6 -19   2     2179.18     2026.26     70.10 o 
   7 -19   2     6593.46     6480.81    206.97 o 
   8 -19   2      485.26      485.26     46.83 o 
   9 -19   2     7776.97     7388.65    170.87 o 
  10 -19   2     8869.41     8626.31    150.32 o 
  11 -19   2     1565.99     1569.54     73.26 o 
  12 -19   2      744.69      703.05     85.68 o 
  13 -19   2      579.54      407.07     79.96 o 
  14 -19   2      833.20      795.51    116.46 o 
 -15 -18   2     1377.44     1419.07    141.18 o 
 -14 -18   2       52.15      139.59     93.54 o 
 -13 -18   2      562.50      581.24    106.27 o 
 -12 -18   2     2244.51     2243.16     90.22 o 
 -11 -18   2     1303.28     1445.81     64.24 o 
 -10 -18   2      538.44      578.79     44.45 o 
  -9 -18   2     5918.09     5842.77    116.06 o 
  -8 -18   2     6827.10     6546.60    111.82 o 
  -7 -18   2     4007.84     3963.84    134.65 o 
  -6 -18   2     2413.05     2314.36     53.56 o 
  -5 -18   2     5510.74     5378.64     76.65 o 
  -4 -18   2     8497.52     8478.82     94.44 o 
  -3 -18   2     1597.18     1565.93     37.75 o 
  -2 -18   2    13481.22    13410.22    149.73 o 
  -1 -18   2     1133.59      995.82     43.15 o 
   0 -18   2     6504.16     6684.38     85.19 o 
   1 -18   2      103.85       94.06     24.15 o 
   2 -18   2     8572.38     8866.68    111.23 o 
   3 -18   2     4391.15     4336.52     93.33 o 
   4 -18   2     3665.71     3588.22     70.97 o 
   5 -18   2     9195.32     8987.63    136.40 o 
   6 -18   2      593.70      538.93     44.82 o 
   7 -18   2      323.78      412.31     42.19 o 
   8 -18   2     3082.22     2972.14     81.62 o 
   9 -18   2      959.14      985.67     55.26 o 
  10 -18   2     1164.01     1137.36     56.90 o 
  11 -18   2      405.13      364.63     40.84 o 
  12 -18   2       55.26       -0.10     60.94 o 
  13 -18   2     1119.05     1170.93    120.37 o 
  14 -18   2     1097.39     1155.83    128.63 o 
  15 -18   2      779.34      802.25    118.07 o 
 -15 -17   2       46.90       43.23     89.34 o 
 -14 -17   2      135.45      246.28     92.18 o 
 -13 -17   2     4061.04     4006.95    192.46 o 
 -12 -17   2     1535.49     1523.68     76.88 o 
 -11 -17   2      153.71      191.33     34.81 o 
 -10 -17   2      705.82      711.97     45.56 o 
  -9 -17   2     2016.23     2135.55     65.73 o 
  -8 -17   2     5808.19     5811.29    146.90 o 
  -7 -17   2     4710.88     4606.95     88.12 o 
  -6 -17   2     6767.72     6894.24     88.16 o 
  -5 -17   2     5727.44     5453.24     75.22 o 
  -4 -17   2    12064.51    11994.21    112.34 o 
  -3 -17   2     4341.64     4273.35     56.76 o 
  -2 -17   2     5604.45     5791.85     85.62 o 
  -1 -17   2     3603.22     3770.30     59.31 o 
   0 -17   2    19000.64    19012.96    169.43 o 
   1 -17   2    10357.52    10367.06    121.63 o 
   2 -17   2       76.38       71.60     19.71 o 
   3 -17   2       17.49       53.84     19.23 o 
   4 -17   2    12191.17    11638.22    162.99 o 
   5 -17   2      172.23      166.20     26.27 o 
   6 -17   2     1672.26     1491.94     59.91 o 
   7 -17   2     1607.38     1626.54     84.96 o 
   8 -17   2    10606.32    10375.98    162.60 o 
   9 -17   2    16231.83    16034.63    221.43 o 
  10 -17   2     8624.70     8555.29    141.36 o 
  11 -17   2     2543.04     2358.45    106.46 o 
  12 -17   2     1367.68     1241.27     70.24 o 
  13 -17   2     7100.68     6981.49    162.73 o 
  14 -17   2      647.75      615.24     69.60 o 
  15 -17   2      174.72      270.77     94.77 o 
 -16 -16   2      907.55      922.21    121.23 o 
 -15 -16   2      416.48      369.35     98.34 o 
 -14 -16   2      379.14      347.86     94.20 o 
 -13 -16   2        9.99      -14.82     44.12 o 
 -12 -16   2     3606.67     3727.44    103.33 o 
 -11 -16   2     4312.51     4252.17     84.95 o 
 -10 -16   2     1211.08     1274.36     53.21 o 
  -9 -16   2     7542.52     7540.07    118.40 o 
  -8 -16   2     3596.41     3300.38     76.41 o 
  -7 -16   2    19680.97    19424.83    209.81 o 
  -6 -16   2        3.70       22.44     17.64 o 
  -5 -16   2       31.07       84.80     19.47 o 
  -4 -16   2     6328.37     6615.86     72.56 o 
  -3 -16   2     2409.02     2477.66     41.76 o 
  -2 -16   2     9313.28     9387.21     92.25 o 
  -1 -16   2     7481.58     7509.98     73.28 o 
   0 -16   2    16680.11    16296.20    147.59 o 
   1 -16   2     1776.88     1774.24     53.90 o 
   2 -16   2     2516.21     2736.84     49.30 o 
   3 -16   2     1233.66     1183.81     45.98 o 
   4 -16   2       64.35      121.38     25.36 o 
   5 -16   2    10236.28    10135.98    128.21 o 
   6 -16   2      688.70      724.08     46.69 o 
   7 -16   2     3749.70     3711.29     83.74 o 
   8 -16   2     5182.08     5206.16    102.28 o 
   9 -16   2      206.02      240.35     33.00 o 
  10 -16   2      151.08      222.91     33.45 o 
  11 -16   2      920.46      919.43     41.73 o 
  12 -16   2      126.55      219.32     47.58 o 
  13 -16   2      364.91      417.21     59.97 o 
  14 -16   2      410.65      440.52     63.63 o 
  15 -16   2     2083.46     1843.86    141.34 o 
  16 -16   2     2705.00     2932.74    168.40 o 
 -16 -15   2      455.44      430.15     97.47 o 
 -15 -15   2      367.13      414.35     95.27 o 
 -14 -15   2      115.31      154.60     81.77 o 
 -13 -15   2     3345.16     3268.13     98.36 o 
 -12 -15   2        0.45       25.84     39.82 o 
 -11 -15   2     3207.98     3332.71     99.78 o 
 -10 -15   2     2563.20     2540.56     64.89 o 
  -9 -15   2     3388.87     3227.58     93.56 o 
  -8 -15   2     5815.95     5556.39     86.06 o 
  -7 -15   2     8740.88     8563.43    137.76 o 
  -6 -15   2    24879.16    24676.83    211.27 o 
  -5 -15   2     2018.03     2044.84     49.19 o 
  -4 -15   2    14068.30    14436.05    126.63 o 
  -3 -15   2     2332.11     2306.03     39.05 o 
  -2 -15   2      656.49      727.02     22.89 o 
  -1 -15   2     3116.80     3054.20     39.45 o 
   0 -15   2    29851.18    30621.67    225.30 o 
   1 -15   2    42729.86    41716.66    294.12 o 
   2 -15   2       83.30       83.72     17.71 o 
   3 -15   2      909.36      857.94     31.85 o 
   4 -15   2     5027.24     5049.60     94.74 o 
   5 -15   2     5078.76     5015.51     76.74 o 
   6 -15   2     6315.40     6190.90    107.71 o 
   7 -15   2     2524.16     2389.32     65.75 o 
   8 -15   2    28908.36    28204.09    464.39 o 
   9 -15   2    29442.77    29077.50    353.11 o 
  10 -15   2    11163.19    11264.75    149.82 o 
  11 -15   2     3617.02     3519.12     93.90 o 
  12 -15   2       87.93       58.31     41.53 o 
  13 -15   2    20631.38    20788.18    292.48 o 
  14 -15   2     1886.34     1750.35     90.89 o 
  15 -15   2     2751.41     2791.13    124.78 o 
  16 -15   2      477.70      666.67    103.43 o 
 -17 -14   2       95.51      111.15     78.70 o 
 -16 -14   2       69.86       59.74     52.77 o 
 -15 -14   2       11.10       11.61     75.65 o 
 -14 -14   2      870.39      967.72     66.28 o 
 -13 -14   2      121.60      116.21     45.97 o 
 -12 -14   2     1530.13     1453.98    125.41 o 
 -11 -14   2     1291.42     1210.31     44.97 o 
 -10 -14   2      332.68      282.63     32.17 o 
  -9 -14   2     5901.17     5774.47     87.69 o 
  -8 -14   2     2925.53     2767.36     58.00 o 
  -7 -14   2    10227.55     9821.04    111.53 o 
  -6 -14   2      789.26      809.96     35.23 o 
  -5 -14   2     3824.74     3674.14     52.20 o 
  -4 -14   2    22130.03    21705.26    175.71 o 
  -3 -14   2     6939.53     6756.65     70.25 o 
  -2 -14   2     6432.95     6356.88     60.02 o 
  -1 -14   2      200.44      175.73     14.84 o 
   0 -14   2     4010.34     3802.47     44.87 o 
   1 -14   2      486.31      441.78     26.02 o 
   2 -14   2      731.82      698.78     25.61 o 
   3 -14   2     1105.98     1237.06     43.80 o 
   4 -14   2    13538.50    13191.07    152.85 o 
   5 -14   2    16953.52    17107.89    188.15 o 
   6 -14   2     2457.40     2630.48     65.53 o 
   7 -14   2     1813.94     1756.31     51.62 o 
   8 -14   2     1310.15     1324.38     48.63 o 
   9 -14   2    19905.61    19224.01    375.18 o 
  10 -14   2     2813.14     2865.98     63.15 o 
  11 -14   2      929.75      787.91     52.72 o 
  12 -14   2      235.64      180.11     43.08 o 
  13 -14   2      730.25      766.46     58.08 o 
  14 -14   2     1098.23     1156.26     74.93 o 
  15 -14   2     1094.89     1112.20     77.96 o 
  16 -14   2     3152.49     3404.51    171.78 o 
 -17 -13   2      257.67      305.75     52.50 o 
 -16 -13   2      288.70      212.49     52.32 o 
 -15 -13   2     1018.30      839.76     84.28 o 
 -14 -13   2     1873.20     1817.04     80.21 o 
 -13 -13   2     6736.69     6646.61    140.15 o 
 -12 -13   2     1215.48     1037.85     60.45 o 
 -11 -13   2     8940.09     8947.69    222.04 o 
 -10 -13   2    15700.93    15226.28    183.36 o 
  -9 -13   2      101.31      117.64     24.74 o 
  -8 -13   2      378.59      368.72     25.32 o 
  -7 -13   2    19892.49    19857.81    191.37 o 
  -6 -13   2    11673.07    11742.73    124.35 o 
  -5 -13   2     1859.04     1770.54     42.95 o 
  -4 -13   2    21399.94    20758.33    167.16 o 
  -3 -13   2     2833.96     2587.45     38.39 o 
  -2 -13   2     3078.00     3055.02     36.97 o 
  -1 -13   2      726.70      590.61     20.13 o 
   0 -13   2    16059.21    16378.07    126.69 o 
   1 -13   2     1076.22      829.31     21.95 o 
   2 -13   2     3010.42     3055.91     55.63 o 
   3 -13   2     5327.66     5574.84     91.00 o 
   4 -13   2     7511.75     7568.56    129.68 o 
   5 -13   2     6345.21     6497.94     86.35 o 
   6 -13   2     9654.14     9387.90    129.40 o 
   7 -13   2      671.56      741.62     35.80 o 
   8 -13   2    34596.05    34183.06    358.32 o 
   9 -13   2    29120.83    28777.05    309.40 o 
  10 -13   2     1444.81     1491.78     65.47 o 
  11 -13   2       10.19       -8.32     32.62 o 
  12 -13   2      120.73      113.60     39.77 o 
  13 -13   2    14314.03    14808.51    223.20 o 
  14 -13   2     2704.51     2555.01     87.30 o 
  15 -13   2     5274.36     5400.99    138.86 o 
  16 -13   2        2.64      -15.67     70.57 o 
  17 -13   2     4341.54     4799.96    196.85 o 
 -17 -12   2        3.93      -20.18     60.28 o 
 -16 -12   2       30.60       86.86     46.79 o 
 -15 -12   2      771.96      736.87     60.65 o 
 -14 -12   2     1113.87     1154.09     65.78 o 
 -13 -12   2       81.62       19.10     37.36 o 
 -12 -12   2      418.45      395.00     44.61 o 
 -11 -12   2      224.96      198.63     34.58 o 
 -10 -12   2      926.51      896.45     55.44 o 
  -9 -12   2      308.97      347.95     25.26 o 
  -8 -12   2     4009.67     4100.81     84.09 o 
  -7 -12   2      104.36       64.51     18.24 o 
  -6 -12   2     9504.35     9831.35    107.10 o 
  -5 -12   2    16871.12    16835.42    148.35 o 
  -4 -12   2      631.94      628.37     20.94 o 
  -3 -12   2      726.44      682.83     21.37 o 
  -2 -12   2       11.07       43.16     16.76 o 
  -1 -12   2      375.17      340.23     15.60 o 
   0 -12   2       37.23       96.09     11.15 o 
   1 -12   2      594.44      694.09     27.62 o 
   2 -12   2      353.23      355.85     18.01 o 
   3 -12   2     6129.12     6363.70     77.28 o 
   4 -12   2    32054.98    31942.67    320.48 o 
   5 -12   2    23566.70    23563.13    223.72 o 
   6 -12   2      135.23      138.80     22.00 o 
   7 -12   2      655.33      661.60     34.10 o 
   8 -12   2     9348.37     9387.36    123.57 o 
   9 -12   2    21083.12    20653.89    230.55 o 
  10 -12   2     7100.53     6873.72    154.24 o 
  11 -12   2     1114.54      979.00     52.69 o 
  12 -12   2       53.44      119.90     37.19 o 
  13 -12   2     2141.34     2007.40     76.26 o 
  14 -12   2     1455.11     1476.27     70.08 o 
  15 -12   2        1.92       11.00     45.10 o 
  16 -12   2       19.93       31.86     50.71 o 
  17 -12   2      581.83      724.26     96.76 o 
 -18 -11   2      496.01      288.65     89.05 o 
 -17 -11   2      216.61      198.14     44.06 o 
 -16 -11   2      484.03      448.75     49.63 o 
 -15 -11   2       71.97       64.66     34.23 o 
 -14 -11   2     7183.39     7065.17    138.67 o 
 -13 -11   2      310.70      294.32     43.09 o 
 -12 -11   2     2040.72     1910.66     62.65 o 
 -11 -11   2     6705.55     6679.02    161.84 o 
 -10 -11   2    15130.65    14963.37    152.15 o 
  -9 -11   2       68.25      104.18     19.64 o 
  -8 -11   2     9281.79     9208.90    102.95 o 
  -7 -11   2     7310.28     7543.67    126.61 o 
  -6 -11   2      497.31      400.70     22.53 o 
  -5 -11   2     9182.32     8960.09     87.93 o 
  -4 -11   2      144.20      170.74     15.37 o 
  -3 -11   2     1265.45     1133.84     41.91 o 
  -2 -11   2     5334.12     5226.40     53.16 o 
  -1 -11   2     6352.18     6025.23     62.35 o 
   0 -11   2      241.83      276.87     13.43 o 
   1 -11   2    58012.13    59220.01    520.48 o 
   2 -11   2     9383.89     9869.65    103.05 o 
   3 -11   2     6220.75     6127.02     72.61 o 
   4 -11   2     4771.30     4835.84     62.91 o 
   5 -11   2     2601.02     2751.52     65.88 o 
   6 -11   2     4842.97     4984.51     88.29 o 
   7 -11   2      469.91      489.85     28.04 o 
   8 -11   2    25529.36    25692.34    274.17 o 
   9 -11   2    16997.65    17093.26    193.50 o 
  10 -11   2      471.33      461.32     38.85 o 
  11 -11   2     5781.60     5551.33    107.77 o 
  12 -11   2     1283.87     1193.66     91.45 o 
  13 -11   2     2282.57     2281.70     92.99 o 
  14 -11   2     1219.76     1113.90     60.82 o 
  15 -11   2      526.52      521.63     52.25 o 
  16 -11   2       86.17      122.47     51.02 o 
  17 -11   2     1878.38     1826.38    126.64 o 
 -18 -10   2       32.71        4.25     73.40 o 
 -17 -10   2       13.76       45.53     48.72 o 
 -16 -10   2      316.50      208.82     46.80 o 
 -15 -10   2     2740.09     3019.59     83.48 o 
 -14 -10   2      108.65      168.02     41.47 o 
 -13 -10   2      105.20       76.34     35.85 o 
 -12 -10   2     7571.31     7321.08    164.24 o 
 -11 -10   2      906.60      972.86     42.01 o 
 -10 -10   2      736.10      771.12     26.60 o 
  -9 -10   2      135.89      138.09     19.00 o 
  -8 -10   2      165.16      259.28     29.62 o 
  -7 -10   2    21405.98    21564.61    238.61 o 
  -6 -10   2     1981.46     2002.38     59.20 o 
  -5 -10   2    25942.94    26024.17    213.20 o 
  -4 -10   2     1412.21     1405.96     29.71 o 
  -3 -10   2    16039.81    16832.99    145.02 o 
  -2 -10   2      865.94      834.34     39.96 o 
  -1 -10   2      367.68      386.17     15.14 o 
   0 -10   2     3344.86     3332.54     61.04 o 
   1 -10   2     8759.91     8939.58     93.32 o 
   2 -10   2     3445.80     3300.81     45.00 o 
   3 -10   2     4448.80     4793.01     73.09 o 
   4 -10   2    40657.83    41826.22    373.78 o 
   5 -10   2    20715.69    20372.31    248.50 o 
   6 -10   2      157.92      170.70     36.40 o 
   7 -10   2     6007.87     5763.21     89.34 o 
   8 -10   2     8377.33     8806.27    112.39 o 
   9 -10   2     3549.67     3450.09     75.97 o 
  10 -10   2     4969.59     4928.54     95.88 o 
  11 -10   2      134.42      116.06     31.67 o 
  12 -10   2     1183.98     1151.29     60.39 o 
  13 -10   2      128.63      114.65     38.10 o 
  14 -10   2      637.15      646.09     63.32 o 
  15 -10   2       78.70       28.96     39.82 o 
  16 -10   2     2891.65     2689.43    169.62 o 
  17 -10   2     1685.94     1772.71    118.99 o 
  18 -10   2     1006.40      954.21    101.03 o 
 -18  -9   2     1570.99     1472.68    118.39 o 
 -17  -9   2      350.44      236.83     78.13 o 
 -16  -9   2      710.90      578.02     52.30 o 
 -15  -9   2     2952.77     2977.28     74.35 o 
 -14  -9   2    13158.92    12627.07    166.09 o 
 -13  -9   2      544.65      608.09     47.85 o 
 -12  -9   2      759.56      775.64     50.56 o 
 -11  -9   2      259.17      260.56     28.99 o 
 -10  -9   2     8730.92     8485.23    110.41 o 
  -9  -9   2     4840.16     4830.66     64.32 o 
  -8  -9   2    13846.66    14047.90    139.28 o 
  -7  -9   2    10674.57    11022.26    157.33 o 
  -6  -9   2     6376.02     5989.09     99.04 o 
  -5  -9   2      852.38      699.79     22.48 o 
  -4  -9   2     7073.12     7059.65     64.46 o 
  -3  -9   2     4592.23     4679.37     58.24 o 
  -2  -9   2     1423.67     1455.37     26.43 o 
  -1  -9   2    17629.99    17221.41    167.38 o 
   0  -9   2     9967.23    10651.67    116.65 o 
   1  -9   2    35104.70    33734.39    306.48 o 
   2  -9   2     3920.08     3908.41     53.66 o 
   3  -9   2     2700.94     2864.26     41.58 o 
   4  -9   2      836.45      793.57     31.02 o 
   5  -9   2    10790.73    10068.36    177.96 o 
   7  -9   2     1171.65     1188.79     60.46 o 
   8  -9   2     5400.92     5252.36     64.74 o 
   9  -9   2     1268.11     1222.47     47.87 o 
  10  -9   2     1965.29     1927.74     85.70 o 
  11  -9   2     6424.92     6410.01    113.05 o 
  12  -9   2     5871.59     5814.69    110.25 o 
  13  -9   2      731.15      698.08     48.29 o 
  14  -9   2      978.22      940.65     54.50 o 
  15  -9   2      835.43      814.06     55.43 o 
  16  -9   2        3.09       26.16     40.97 o 
  17  -9   2       17.56      -14.65     47.33 o 
  18  -9   2     2361.79     2755.81    140.13 o 
 -18  -8   2        3.07        7.36     68.17 o 
 -17  -8   2        1.59      -49.00     62.48 o 
 -16  -8   2      185.69      186.84     33.52 o 
 -15  -8   2     3390.34     3565.54     89.33 o 
 -14  -8   2      649.98      682.65     40.54 o 
 -13  -8   2       44.23      107.17     26.28 o 
 -12  -8   2    10969.93    10955.37    149.86 o 
 -11  -8   2     3897.45     3473.08     65.06 o 
 -10  -8   2     3539.83     3456.69     81.87 o 
  -9  -8   2      693.36      607.59     24.58 o 
  -8  -8   2     5371.64     4933.92     90.13 o 
  -7  -8   2    31894.30    31847.73    414.90 o 
  -6  -8   2     3307.17     3421.77     68.04 o 
  -5  -8   2     7109.04     6507.23    106.38 o 
  -4  -8   2       84.57       88.71     11.24 o 
  -3  -8   2    55613.45    57647.06    524.13 o 
  -2  -8   2      570.38      626.48     29.37 o 
  -1  -8   2     1878.96     1931.02     41.50 o 
   0  -8   2     4442.56     4345.50     71.34 o 
   1  -8   2    78880.95    79630.94    861.79 o 
   2  -8   2    12247.64    12191.34    132.43 o 
   3  -8   2    24638.35    24724.07    225.30 o 
   4  -8   2    14416.53    14580.17    174.69 o 
   5  -8   2     6892.96     6519.29    105.79 o 
   6  -8   2    29186.40    28718.53    443.30 o 
   7  -8   2    34165.51    34146.41    380.43 o 
   8  -8   2    49503.93    49421.16    559.44 o 
   9  -8   2      817.13      753.31     51.68 o 
  10  -8   2      281.44      299.00     30.46 o 
  11  -8   2     5529.89     5528.70    102.11 o 
  12  -8   2      504.22      491.33     41.07 o 
  13  -8   2     1056.98     1130.18     53.75 o 
  14  -8   2     3113.51     3108.66     82.31 o 
  15  -8   2      146.83       65.62     39.30 o 
  16  -8   2    10760.20    11063.46    180.39 o 
  17  -8   2     4436.44     4743.41    124.49 o 
  18  -8   2      407.00      427.79     76.48 o 
 -18  -7   2     2104.08     2043.64    128.56 o 
 -17  -7   2      539.73      542.04     81.13 o 
 -16  -7   2      791.73      755.96     40.48 o 
 -15  -7   2     2178.57     2349.05     84.49 o 
 -14  -7   2    14161.85    14259.37    202.04 o 
 -13  -7   2      202.29      221.84     27.48 o 
 -12  -7   2     1539.65     1515.57     52.95 o 
 -11  -7   2     1217.36     1175.51     44.75 o 
 -10  -7   2     1068.20      955.02     35.63 o 
  -9  -7   2     2108.24     1922.88     87.59 o 
  -8  -7   2    17673.12    17884.00    208.68 o 
  -7  -7   2    13674.20    14431.02    203.50 o 
  -6  -7   2    10262.46     9953.30    139.07 o 
  -5  -7   2      115.12      169.76     22.79 o 
  -4  -7   2    17757.53    18184.59    159.42 o 
  -3  -7   2        9.54       31.33      9.98 o 
  -2  -7   2     1154.81     1195.51     35.69 o 
  -1  -7   2     5058.10     4603.85     91.61 o 
   0  -7   2    66726.55    70058.47   1114.67 o 
   1  -7   2    45057.71    44318.55    578.43 o 
   2  -7   2     1302.59     1537.31     33.43 o 
   3  -7   2     2591.09     2483.44     38.06 o 
   4  -7   2      812.02      641.30     33.10 o 
   5  -7   2    17296.15    16201.44    202.55 o 
   6  -7   2      738.41      781.26     25.41 o 
   7  -7   2    20526.04    19788.23    197.08 o 
   8  -7   2      907.87      966.97     34.27 o 
   9  -7   2     2038.88     2012.38     61.62 o 
  10  -7   2       69.44       97.86     24.25 o 
  11  -7   2     2422.40     2697.82     66.94 o 
  12  -7   2    10265.07    10112.09    197.94 o 
  13  -7   2     1196.85     1208.84     59.89 o 
  14  -7   2     8407.40     8408.95    141.66 o 
  15  -7   2        6.99       46.31     38.19 o 
  16  -7   2      245.58      364.79     50.08 o 
  17  -7   2     1578.78     1681.50     81.35 o 
  18  -7   2      390.57      464.72     74.37 o 
 -19  -6   2      611.19      776.75     94.83 o 
 -18  -6   2     1473.91     1575.05    111.58 o 
 -17  -6   2       68.88       53.86     52.40 o 
 -16  -6   2       21.94      -28.31     40.35 o 
 -15  -6   2     2134.23     2076.51     55.67 o 
 -14  -6   2       48.98       59.95     24.45 o 
 -13  -6   2      620.69      657.81     37.30 o 
 -12  -6   2     7426.78     7344.96    102.78 o 
 -11  -6   2     3038.45     2824.41     63.70 o 
 -10  -6   2     9058.38     8562.38    132.70 o 
  -9  -6   2     5018.95     4941.06     81.72 o 
  -8  -6   2       23.94       78.12     10.99 o 
  -7  -6   2    10990.96    11356.47    138.64 o 
  -6  -6   2      754.41      846.44     27.52 o 
  -5  -6   2     4011.75     4095.36     95.38 o 
  -4  -6   2     9799.92     9502.92    140.72 o 
  -3  -6   2    29717.42    29576.67    690.96 o 
  -2  -6   2     7934.35     8325.86     94.67 o 
  -1  -6   2    13936.86    14784.40    143.79 o 
   0  -6   2    68095.45    70176.96    897.35 o 
   2  -6   2    54386.50    54885.20    867.74 o 
   3  -6   2    57159.70    56312.41    704.74 o 
   4  -6   2      241.62      175.09     20.67 o 
   5  -6   2    11902.57    12334.27    143.85 o 
   6  -6   2    32165.63    31588.93    288.17 o 
   7  -6   2    15313.06    15815.87    174.84 o 
   8  -6   2    73445.38    72727.24    718.83 o 
   9  -6   2     3842.25     3868.92     64.06 o 
  10  -6   2     5444.33     5614.37     97.56 o 
  11  -6   2     3194.78     3269.30     71.16 o 
  12  -6   2     3050.19     3032.03     90.65 o 
  13  -6   2       59.23       18.81     28.00 o 
  14  -6   2     1752.20     1661.53     62.98 o 
  15  -6   2       13.06      142.30     38.57 o 
  16  -6   2    15325.59    15618.34    252.92 o 
  17  -6   2     4017.16     4494.07    116.19 o 
  18  -6   2      705.78      710.36     78.56 o 
 -19  -5   2     4222.95     4393.47    171.75 o 
 -18  -5   2     2804.50     2690.18    134.81 o 
 -17  -5   2      812.37      882.65     73.10 o 
 -16  -5   2       66.99       36.46     41.14 o 
 -15  -5   2      907.77      975.04     41.07 o 
 -14  -5   2    11109.16    11212.80    142.55 o 
 -13  -5   2     8212.42     7925.03    102.66 o 
 -12  -5   2      580.32      541.89     30.60 o 
 -11  -5   2     1957.42     1842.44     51.09 o 
 -10  -5   2     4985.06     4695.64     83.74 o 
  -9  -5   2      849.33      784.70     32.12 o 
  -8  -5   2      360.92      501.31     20.87 o 
  -7  -5   2     5027.37     4892.68     57.66 o 
  -6  -5   2    20373.14    20954.55    210.74 o 
  -5  -5   2    14720.93    15166.12    216.84 o 
  -4  -5   2     9473.33    10646.29    279.25 o 
  -3  -5   2    21995.68    23558.33    381.37 o 
  -2  -5   2     7459.90     7651.58     86.41 o 
  -1  -5   2      544.11      472.09     22.24 o 
   0  -5   2    29812.69    30813.04    310.19 o 
   1  -5   2    26894.11    28747.22    289.15 o 
   2  -5   2     6548.69     5951.72    168.26 o 
   3  -5   2        3.52       34.76     11.76 o 
   4  -5   2      610.44      940.87     27.80 o 
   5  -5   2    16461.06    16490.88    173.91 o 
   6  -5   2      810.22      806.85     38.39 o 
   7  -5   2    14701.71    14033.05    156.05 o 
   8  -5   2       59.08      110.05     16.12 o 
   9  -5   2    11356.11    11112.90    133.89 o 
  10  -5   2      172.35      176.67     20.89 o 
  11  -5   2      896.73     1090.83     42.49 o 
  12  -5   2     7666.74     7578.80    150.96 o 
  13  -5   2      245.77      260.35     31.46 o 
  14  -5   2     7721.15     7712.92    161.40 o 
  15  -5   2      296.52      302.01     42.77 o 
  16  -5   2     1094.30     1254.86     67.90 o 
  17  -5   2     2148.41     2282.88    157.88 o 
  18  -5   2       47.21      111.54     57.69 o 
 -19  -4   2     2944.04     2872.81    143.12 o 
 -18  -4   2     3797.86     3731.72    154.85 o 
 -17  -4   2     1985.12     2213.13    111.74 o 
 -16  -4   2      895.56      886.68     59.66 o 
 -15  -4   2      218.67      232.99     40.41 o 
 -14  -4   2       12.00       17.25     23.38 o 
 -13  -4   2        8.84       20.74     21.25 o 
 -12  -4   2      388.41      374.37     24.91 o 
 -11  -4   2     1050.53     1037.53     34.19 o 
 -10  -4   2     1083.57      959.80     46.90 o 
  -9  -4   2    12565.27    12545.54    164.44 o 
  -8  -4   2     2110.55     2087.44     37.60 o 
  -7  -4   2     1628.62     1701.49     26.52 o 
  -6  -4   2    28256.95    28332.61    241.34 o 
  -5  -4   2      807.14      857.04     48.09 o 
  -4  -4   2    12922.85    12880.03    325.71 o 
  -3  -4   2     3558.44     3571.06     63.65 o 
  -2  -4   2        3.14      -24.88     12.44 o 
  -1  -4   2     9453.39     9915.98     96.88 o 
   0  -4   2    32982.86    34483.16    385.09 o 
   2  -4   2     4860.30     5399.34    151.63 o 
   4  -4   2    13989.11    13984.51    191.19 o 
   5  -4   2      575.36      639.96     21.36 o 
   6  -4   2     6330.43     6580.53     97.05 o 
   7  -4   2       14.18      126.82     76.51 o 
   8  -4   2    14528.24    14750.69    193.04 o 
   9  -4   2     6934.05     7122.47    132.23 o 
  10  -4   2    15834.22    16038.09    250.71 o 
  11  -4   2     1191.04     1179.11     39.42 o 
  12  -4   2     2179.77     2244.55     55.59 o 
  13  -4   2      938.78      910.95     43.71 o 
  14  -4   2     1188.84     1211.31     70.54 o 
  15  -4   2      846.51      831.51     52.23 o 
  16  -4   2     9585.01     9909.05    177.95 o 
  17  -4   2     2029.74     2228.56     83.41 o 
  18  -4   2      128.61      138.32     45.60 o 
 -19  -3   2     1251.83     1212.79    103.67 o 
 -18  -3   2     2128.04     2104.87    122.08 o 
 -17  -3   2      417.84      337.71     52.13 o 
 -16  -3   2     3239.67     3319.77     98.22 o 
 -15  -3   2     3373.76     3261.30     65.27 o 
 -14  -3   2     1636.25     1750.54     47.66 o 
 -13  -3   2    10596.53    10676.54    132.49 o 
 -12  -3   2    12842.55    12203.14    134.68 o 
 -11  -3   2      170.62      203.51     19.02 o 
 -10  -3   2      444.46      433.35     20.80 o 
  -9  -3   2      378.03      319.34     23.83 o 
  -8  -3   2     9027.74     8768.44    108.10 o 
  -7  -3   2    35526.08    35366.62    328.44 o 
  -6  -3   2    18490.43    19151.05    183.62 o 
  -5  -3   2     4358.15     4722.54     73.25 o 
  -4  -3   2    57360.49    61111.05   1328.90 o 
  -3  -3   2    17505.42    18691.71    218.39 o 
  -2  -3   2     2913.54     2970.03     45.07 o 
  -1  -3   2    11430.94    11991.26    113.91 o 
   0  -3   2     4104.29     4425.60     54.96 o 
   1  -3   2     9969.85    10484.69    255.00 o 
   3  -3   2     6462.62     7217.15    123.07 o 
   4  -3   2     1852.36     2231.68     44.00 o 
   5  -3   2       24.66       54.54     21.24 o 
   6  -3   2     1317.97     1565.52     45.01 o 
   7  -3   2     3465.02     3576.45     64.91 o 
   8  -3   2     6500.32     6194.94     98.90 o 
   9  -3   2        5.96       -3.38     20.30 o 
  10  -3   2     1675.65     1748.71     54.38 o 
  11  -3   2     3611.64     3992.35    100.08 o 
  12  -3   2     3718.08     3596.19     98.68 o 
  13  -3   2      535.46      621.37     34.00 o 
  14  -3   2     2241.58     2212.60     62.67 o 
  15  -3   2      654.03      719.70     84.13 o 
  16  -3   2     4907.33     4980.88    112.95 o 
  17  -3   2     1125.42     1216.11     66.68 o 
  18  -3   2      191.23      177.63     61.59 o 
  19  -3   2     1387.82     1495.21    102.00 o 
 -19  -2   2     3712.31     3822.22    159.36 o 
 -18  -2   2     2318.85     2282.84    296.75 o 
 -17  -2   2     4092.97     4230.62    112.49 o 
 -16  -2   2       66.34       47.50     40.08 o 
 -15  -2   2     3021.71     3220.48     91.27 o 
 -14  -2   2      264.58      254.15     26.94 o 
 -13  -2   2     1739.05     1875.56     69.30 o 
 -12  -2   2     8038.80     8149.54    105.68 o 
 -11  -2   2     8436.53     8330.28     97.52 o 
 -10  -2   2      259.17      218.94     16.70 o 
  -9  -2   2     3088.83     3213.03     63.69 o 
  -8  -2   2      429.62      340.71     21.36 o 
  -7  -2   2    39643.08    40014.13    368.59 o 
  -6  -2   2    34344.17    33738.27    310.61 o 
  -5  -2   2    23089.29    23184.92    549.57 o 
  -4  -2   2     6202.46     6290.47     95.62 o 
  -3  -2   2    51999.10    55925.97    862.15 o 
  -2  -2   2     9103.85     9537.37    128.55 o 
  -1  -2   2    18483.83    19671.66    315.36 o 
   2  -2   2    19131.02    19990.97    258.48 o 
   3  -2   2    56222.67    59717.93    758.24 o 
   4  -2   2    86930.14    90946.25   2022.87 o 
   5  -2   2     3421.49     3597.40     58.60 o 
   6  -2   2     8217.02     8749.12    138.23 o 
   7  -2   2       65.12       50.84     16.47 o 
   8  -2   2     8440.95     8434.35    123.48 o 
   9  -2   2     5618.83     5570.80     95.29 o 
  10  -2   2    15614.21    16402.39    219.54 o 
  11  -2   2       97.53      117.45     28.61 o 
  12  -2   2     2051.23     2230.58     78.04 o 
  13  -2   2    12198.06    12078.63    241.50 o 
  14  -2   2     2892.08     2880.53     91.31 o 
  15  -2   2     4650.60     4612.21    101.93 o 
  16  -2   2     5349.10     5177.68    119.20 o 
  17  -2   2       88.50       36.68     37.88 o 
  18  -2   2     1329.39     1266.52     70.61 o 
  19  -2   2      164.85      165.45     59.54 o 
 -19  -1   2     1080.80     1016.49     97.06 o 
 -18  -1   2      653.67      664.57     68.61 o 
 -17  -1   2      460.78      354.72     50.34 o 
 -16  -1   2     3324.62     3293.51    100.06 o 
 -15  -1   2     7191.44     6946.45    138.28 o 
 -14  -1   2      159.69      172.44     28.82 o 
 -13  -1   2     5489.47     5579.09     81.77 o 
 -12  -1   2    22594.14    22622.41    241.10 o 
 -11  -1   2      819.16      802.40     27.20 o 
 -10  -1   2     5870.10     5895.18     72.55 o 
  -9  -1   2        0.37       23.74     11.60 o 
  -8  -1   2     3309.52     3298.89     89.27 o 
  -7  -1   2    23629.93    23020.50    232.95 o 
  -6  -1   2      460.96      543.15     21.78 o 
  -5  -1   2    45146.50    46813.63   1306.66 o 
  -4  -1   2    15359.87    15624.95    213.70 o 
  -3  -1   2     6989.50     7628.35     94.21 o 
  -2  -1   2     1894.41     2148.63     42.73 o 
   2  -1   2       55.11       77.60      7.02 o 
   3  -1   2    10236.30    11077.20    230.21 o 
   4  -1   2    30539.49    31243.67    510.24 o 
   5  -1   2     3166.77     2990.84     72.31 o 
   6  -1   2    15754.55    15862.09    197.07 o 
   7  -1   2     5570.57     6302.48     96.16 o 
   8  -1   2    11819.76    11859.86    162.09 o 
   9  -1   2    22126.26    22656.05    284.47 o 
  10  -1   2     5913.23     5945.01    103.52 o 
  11  -1   2     7238.20     7377.30    123.89 o 
  12  -1   2     1985.46     1909.08     62.88 o 
  13  -1   2      890.74     1116.37     64.26 o 
  14  -1   2     1296.70     1513.32     97.50 o 
  15  -1   2     2457.42     2435.14     71.62 o 
  16  -1   2     3786.42     3995.13     96.51 o 
  17  -1   2      737.71      687.74     51.99 o 
  18  -1   2      208.82      187.72     69.00 o 
  19  -1   2      680.48      810.17     76.19 o 
 -19   0   2     3937.38     3998.35    164.51 o 
 -18   0   2      450.73      272.98     58.68 o 
 -17   0   2     2532.89     2681.73    196.13 o 
 -16   0   2     1063.93     1094.98     62.14 o 
 -15   0   2     3883.54     3823.79    109.90 o 
 -14   0   2     2127.40     2103.38     51.64 o 
 -13   0   2     2523.60     2496.79     63.23 o 
 -12   0   2    12115.66    12122.64    131.77 o 
 -11   0   2    36974.84    37191.78    378.75 o 
 -10   0   2     1658.42     1660.95     36.81 o 
  -9   0   2       29.36       66.42     12.71 o 
  -8   0   2      894.67     1080.73     31.82 o 
  -7   0   2    69093.70    68294.61    745.58 o 
  -6   0   2    35688.49    35369.49    472.17 o 
  -5   0   2    10013.41    10031.05    182.26 o 
  -4   0   2     4170.96     4588.84     64.68 o 
  -3   0   2    19852.81    21168.71    281.65 o 
  -2   0   2       89.42       90.25     14.62 o 
   1   0   2     2165.72     2284.81     63.25 o 
   3   0   2      364.87      339.96     15.96 o 
   4   0   2     8250.69     7971.54    118.64 o 
   6   0   2    17950.57    17590.48    216.47 o 
   7   0   2     3250.50     3109.16     59.96 o 
   8   0   2    50144.09    49639.63    574.39 o 
   9   0   2     1671.99     1814.42     63.67 o 
  10   0   2      425.92      353.31     34.29 o 
  11   0   2      275.93      248.60     32.09 o 
  12   0   2     1872.06     1965.18     63.77 o 
  13   0   2     8876.97     8911.08    173.21 o 
  14   0   2      490.61      655.32     74.07 o 
  15   0   2     2017.89     2127.23     67.09 o 
  16   0   2       21.66       14.22     33.52 o 
  17   0   2      726.50      780.47     53.05 o 
  18   0   2     2481.55     2448.89    109.40 o 
  19   0   2       64.09       24.77     54.32 o 
 -19   1   2     6406.25     6467.24    214.48 o 
 -18   1   2      760.34      831.90     73.02 o 
 -17   1   2      599.09      604.63     63.68 o 
 -16   1   2      881.27      789.51     63.39 o 
 -15   1   2     6559.88     6527.18    185.64 o 
 -14   1   2      151.06      154.04     24.58 o 
 -13   1   2     1760.79     1699.51     47.54 o 
 -12   1   2     9246.56     9468.50    117.51 o 
 -11   1   2     2772.49     2822.70     47.69 o 
 -10   1   2     9760.49     9469.18    161.87 o 
  -9   1   2     2169.04     1980.59     35.44 o 
  -8   1   2     5445.52     5342.93     94.04 o 
  -7   1   2    17080.69    17549.16    180.96 o 
  -6   1   2     8041.99     8254.60    117.07 o 
  -5   1   2    38386.24    38111.95   1053.82 o 
  -4   1   2     3458.34     3472.25     59.72 o 
  -3   1   2     1029.93     1064.82     25.60 o 
  -2   1   2      617.26      773.64     21.39 o 
  -1   1   2     5863.68     6272.72    105.32 o 
   2   1   2      640.61      533.64     15.90 o 
   3   1   2     4993.26     5172.80     79.39 o 
   4   1   2    14871.04    14718.77    246.44 o 
   5   1   2    22132.91    23079.50    389.07 o 
   6   1   2    55576.24    57512.52    749.70 o 
   7   1   2     6041.66     6640.85    141.06 o 
   8   1   2    29414.36    29984.59    360.44 o 
   9   1   2    38217.61    38550.07    457.99 o 
  10   1   2      222.34      239.87     30.30 o 
  11   1   2     8049.27     8321.50    134.94 o 
  12   1   2     4955.51     5053.81    118.07 o 
  13   1   2     1984.79     2014.06     80.94 o 
  14   1   2     1354.87     1567.27     81.13 o 
  15   1   2     4446.92     4487.57    105.80 o 
  16   1   2      593.06      549.24    117.54 o 
  17   1   2      301.37      212.01     50.44 o 
  18   1   2      333.87      231.24     58.52 o 
  19   1   2      151.71       63.56     55.15 o 
 -19   2   2     2962.99     2982.62    146.70 o 
 -18   2   2       11.71       65.06     53.56 o 
 -17   2   2      793.11      834.46    114.50 o 
 -16   2   2     1852.40     1855.03    114.32 o 
 -15   2   2     1875.60     1752.67     72.02 o 
 -14   2   2     3195.19     3201.34     64.83 o 
 -13   2   2      102.50      148.14     22.75 o 
 -12   2   2    16328.27    16028.47    183.82 o 
 -11   2   2    31194.03    30864.10    291.33 o 
 -10   2   2     1685.68     1794.96     45.09 o 
  -9   2   2     1570.04     1629.71     32.29 o 
  -8   2   2    15528.87    15840.55    154.52 o 
  -7   2   2    43160.73    40151.64    393.57 o 
  -6   2   2    19466.32    19216.06    199.39 o 
  -5   2   2     4750.31     4406.46     97.96 o 
  -4   2   2     1565.68     1600.27     34.76 o 
  -3   2   2     6551.13     6531.82     82.51 o 
  -2   2   2    19456.98    20461.31    269.31 o 
  -1   2   2     9725.05    10215.92    224.13 o 
   3   2   2     4140.14     4117.20     65.70 o 
   4   2   2     1602.36     2025.35    133.77 o 
   5   2   2     1500.89     1230.28     51.43 o 
   6   2   2     5789.94     4967.98    108.89 o 
   7   2   2    16540.44    16976.53    214.36 o 
   8   2   2    40120.71    38815.77    394.26 o 
   9   2   2     3263.09     3288.83     69.79 o 
  10   2   2     3155.57     3036.58     70.20 o 
  11   2   2       36.46       59.53     26.77 o 
  12   2   2     1302.77     1294.13     67.21 o 
  13   2   2     6718.21     6612.00    222.77 o 
  14   2   2      541.76      556.99     34.17 o 
  15   2   2     1672.79     1827.27     59.72 o 
  16   2   2     3009.78     3224.56     97.89 o 
  17   2   2      163.54      228.15     52.56 o 
  18   2   2     1058.98     1055.47     79.39 o 
  19   2   2      850.33      826.67     77.46 o 
 -19   3   2     2679.12     2788.44    141.43 o 
 -18   3   2     2159.41     2214.09     91.69 o 
 -17   3   2      316.37      314.90     58.48 o 
 -16   3   2       84.75      139.70     74.99 o 
 -15   3   2      823.17      817.26     61.83 o 
 -14   3   2       13.76        8.12     51.00 o 
 -13   3   2      250.92      281.02     25.41 o 
 -12   3   2     2125.95     2091.00     48.40 o 
 -11   3   2     8914.64     9166.28    113.89 o 
 -10   3   2    11567.63    11420.80    121.60 o 
  -9   3   2     2588.32     2655.24     42.06 o 
  -8   3   2     2154.05     2080.43     39.87 o 
  -7   3   2     3950.58     4080.77     48.59 o 
  -6   3   2    10658.64    10219.47    125.63 o 
  -5   3   2    15263.53    14583.22    427.59 o 
  -4   3   2    61105.60    61990.93    968.24 o 
  -3   3   2     7501.87     7407.56     92.44 o 
  -2   3   2    41887.81    44421.71    691.94 o 
  -1   3   2      265.14      288.68     16.10 o 
   0   3   2    29700.92    31418.60    653.44 o 
   1   3   2    11582.63    12039.12    195.13 o 
   3   3   2      597.43      636.52     23.39 o 
   4   3   2    45264.85    46232.94    726.76 o 
   5   3   2        6.26       19.79     15.86 o 
   6   3   2    35889.15    35709.64    580.86 o 
   7   3   2    28137.49    29040.91    401.30 o 
   8   3   2    54329.48    55874.39    643.09 o 
   9   3   2    20892.91    21256.30    229.38 o 
  10   3   2     1422.80     1561.44     46.57 o 
  11   3   2    10343.82    10042.95    234.92 o 
  12   3   2     5223.13     5349.98    158.57 o 
  13   3   2     3328.69     3490.00    103.60 o 
  14   3   2      104.34      104.71     28.56 o 
  15   3   2     4851.93     4984.65    120.48 o 
  16   3   2      658.03      789.61     56.76 o 
  17   3   2     5708.94     5997.24    147.99 o 
  18   3   2        8.21       34.03     52.00 o 
 -19   4   2       55.45        0.07     65.28 o 
 -18   4   2     1370.49     1324.51     76.61 o 
 -17   4   2        2.30       11.54     43.07 o 
 -16   4   2      485.98      472.85     58.01 o 
 -15   4   2      158.50      140.04     46.00 o 
 -14   4   2        6.70       -3.29     23.78 o 
 -13   4   2     7036.33     7088.87     99.72 o 
 -12   4   2    20004.88    19816.41    218.74 o 
 -11   4   2    12399.19    11816.84    152.84 o 
 -10   4   2     1354.50     1488.30     37.98 o 
  -9   4   2     4096.87     3924.51     97.08 o 
  -8   4   2    11602.87    11586.33    146.94 o 
  -7   4   2    48850.22    47511.38    463.45 o 
  -6   4   2     6291.42     6021.20     70.83 o 
  -5   4   2      675.24      534.95     19.74 o 
  -4   4   2     1419.69     1352.88     95.06 o 
  -3   4   2    22514.14    23254.64    467.71 o 
  -2   4   2      326.95      390.74     35.75 o 
  -1   4   2      676.19      907.97     53.49 o 
   0   4   2     9155.21    10019.52    143.34 o 
   1   4   2    39026.03    41220.29    531.58 o 
   3   4   2    21198.04    23681.87    371.29 o 
   4   4   2      102.89      123.37     10.57 o 
   5   4   2     4092.38     3982.43    137.64 o 
   6   4   2     2664.60     2424.30    121.13 o 
   7   4   2     3831.59     3684.07     81.20 o 
   8   4   2     4284.50     4514.03     80.82 o 
   9   4   2      258.64      298.35     37.31 o 
  10   4   2     3359.22     3346.82     73.61 o 
  11   4   2      355.07      325.72     17.63 o 
  12   4   2     1085.44     1146.12     42.66 o 
  13   4   2     5691.44     5971.31    102.86 o 
  14   4   2     1734.80     1753.29     57.91 o 
  15   4   2      372.13      358.66     41.66 o 
  16   4   2     3896.26     3999.63    126.34 o 
  17   4   2        4.54       15.43     46.29 o 
  18   4   2       38.10        7.06     54.47 o 
 -19   5   2       71.39      182.40     72.77 o 
 -18   5   2      631.11      609.25     62.33 o 
 -17   5   2      330.63      237.11     49.33 o 
 -16   5   2      711.81      684.89     63.82 o 
 -15   5   2        3.74       37.46     50.31 o 
 -14   5   2      543.54      552.98     66.17 o 
 -13   5   2       66.38       96.55     25.80 o 
 -12   5   2    17586.75    17732.02    243.06 o 
 -11   5   2    19311.68    19382.75    212.76 o 
 -10   5   2     7301.61     6959.06     99.26 o 
  -9   5   2      544.61      530.04     32.79 o 
  -8   5   2     2324.01     2298.43     38.37 o 
  -7   5   2     8574.24     8399.73     95.13 o 
  -6   5   2    15586.71    14929.04    131.62 o 
  -5   5   2      409.42      256.80     34.00 o 
  -4   5   2    35652.85    36558.84    461.39 o 
  -3   5   2    14741.08    16263.43    270.00 o 
  -2   5   2    66782.30    67832.45    869.32 o 
  -1   5   2     3749.68     3948.53     54.48 o 
   0   5   2      275.65      399.43     17.21 o 
   1   5   2    10110.46    10693.85    127.15 o 
   2   5   2     1154.03     1197.70     34.97 o 
   3   5   2     5292.25     6095.49     98.05 o 
   4   5   2     6228.87     6214.30     89.05 o 
   5   5   2      560.89      500.34     18.05 o 
   6   5   2    20478.57    20974.65    277.52 o 
   7   5   2    29773.95    29637.65    383.70 o 
   8   5   2    60721.25    61243.73    678.54 o 
   9   5   2     3058.08     3134.75     53.11 o 
  10   5   2    10510.12    10239.93    185.19 o 
  11   5   2     8698.91     8314.08    103.49 o 
  12   5   2     2679.90     2848.37    111.42 o 
  13   5   2     2976.65     2908.88     82.92 o 
  14   5   2     1739.85     1625.93     65.37 o 
  15   5   2     4236.64     4241.89    104.88 o 
  16   5   2     2449.02     2540.03     90.13 o 
  17   5   2    10174.57    10178.41    407.09 o 
  18   5   2      342.38      390.67     67.03 o 
 -19   6   2     1783.46     1866.83    126.93 o 
 -18   6   2     3586.50     3688.76    113.17 o 
 -17   6   2       97.69       50.08     46.06 o 
 -16   6   2       36.72       52.35     45.83 o 
 -15   6   2      506.31      588.09     52.17 o 
 -14   6   2      547.51      533.05     47.99 o 
 -13   6   2     8807.82     8874.96    131.11 o 
 -12   6   2     4002.68     4025.20     77.01 o 
 -11   6   2     2042.50     1942.75     47.76 o 
 -10   6   2      143.98      172.20     21.09 o 
  -9   6   2     6406.32     6072.12    109.08 o 
  -8   6   2     7011.86     6737.88     80.29 o 
  -7   6   2    21309.73    22510.70    211.29 o 
  -6   6   2     5039.61     5147.20     88.55 o 
  -5   6   2     3459.73     3435.80     77.74 o 
  -4   6   2      645.68      661.01     20.98 o 
  -3   6   2    15024.41    15511.87    216.50 o 
  -2   6   2    20374.83    21558.34    249.77 o 
  -1   6   2       23.37      151.95     11.55 o 
   0   6   2     5489.75     5651.92    103.42 o 
   1   6   2    12666.71    12088.26    144.56 o 
   2   6   2    47865.42    49427.00    548.71 o 
   3   6   2    19247.93    20342.80    304.26 o 
   4   6   2    11135.22    11432.85    199.69 o 
   5   6   2     1346.93     1310.64     53.83 o 
   6   6   2    21718.01    22044.56    273.67 o 
   7   6   2     5880.62     6343.55     99.82 o 
   8   6   2     5060.78     5054.89     81.56 o 
   9   6   2    16502.56    16817.76    212.39 o 
  10   6   2     6623.37     6998.43    108.83 o 
  11   6   2      519.43      498.67     47.57 o 
  12   6   2        3.37        4.41     23.20 o 
  13   6   2      211.46      162.00     35.19 o 
  14   6   2     8065.83     8044.44    151.84 o 
  15   6   2     3736.35     3524.70    137.96 o 
  16   6   2      312.69      316.33     68.99 o 
  17   6   2      102.45      115.14     57.14 o 
  18   6   2       52.49      119.30     61.27 o 
 -19   7   2      906.77      885.57     99.86 o 
 -18   7   2      103.86      124.91     70.80 o 
 -17   7   2     1027.34      995.51     68.93 o 
 -16   7   2      229.62      242.63     48.05 o 
 -15   7   2      125.72      122.85     38.05 o 
 -14   7   2     2551.83     2345.61     91.11 o 
 -13   7   2     1020.31      929.82     72.89 o 
 -12   7   2    19651.93    19600.59    243.35 o 
 -11   7   2    11641.28    11546.06    156.80 o 
 -10   7   2     6620.24     6422.80    100.07 o 
  -9   7   2      272.50      275.59     15.17 o 
  -8   7   2     5440.35     5468.20     96.87 o 
  -7   7   2    12389.01    12024.86    157.44 o 
  -6   7   2      708.05      813.68     38.03 o 
  -5   7   2    12294.71    12983.17    115.61 o 
  -4   7   2     7694.30     7723.39    108.99 o 
  -3   7   2     2346.11     2551.88     37.92 o 
  -2   7   2     6244.20     5849.58     79.05 o 
  -1   7   2      641.62      681.33     21.58 o 
   0   7   2     7580.07     7598.14    113.54 o 
   1   7   2    40962.22    41835.22    468.35 o 
   2   7   2     6195.44     6692.46     69.56 o 
   3   7   2     9661.25    10073.93    110.75 o 
   4   7   2        7.36       53.99     15.10 o 
   5   7   2     1704.00     2006.13     60.89 o 
   6   7   2     9136.48     9858.32    134.65 o 
   7   7   2    39409.48    40880.85    517.21 o 
   8   7   2    37342.86    37188.27    520.88 o 
   9   7   2      191.70      352.91     69.06 o 
  10   7   2    15515.47    15170.35    199.03 o 
  11   7   2    17975.12    17905.74    431.88 o 
  12   7   2      333.21      387.24     39.60 o 
  13   7   2       36.09       27.64     25.26 o 
  14   7   2      406.86      399.78     48.04 o 
  15   7   2        8.00       35.46     35.91 o 
  16   7   2     1206.14     1043.59     58.66 o 
  17   7   2     4309.28     4260.63    155.75 o 
  18   7   2     1105.63     1209.80     95.68 o 
 -18   8   2      789.43     1022.84    102.78 o 
 -17   8   2      804.01      845.44     67.35 o 
 -16   8   2       42.50       30.77     39.30 o 
 -15   8   2     1573.29     1559.20     96.17 o 
 -14   8   2      635.71      665.41     49.24 o 
 -13   8   2     2510.29     2623.00     76.04 o 
 -12   8   2      825.68      842.76     60.02 o 
 -11   8   2       16.91       69.58     23.80 o 
 -10   8   2       26.05       56.58     22.14 o 
  -9   8   2     3660.34     3585.28     53.60 o 
  -8   8   2    13942.11    13664.12    155.35 o 
  -7   8   2        4.40       26.15     17.36 o 
  -6   8   2       33.73      113.52     17.84 o 
  -5   8   2    13459.89    12705.19    114.39 o 
  -4   8   2     3728.19     3708.17     44.72 o 
  -3   8   2      708.73      738.54     19.08 o 
  -2   8   2    13241.28    14170.20    200.08 o 
  -1   8   2     7731.71     9427.79    118.44 o 
   0   8   2    44624.39    44758.37    492.26 o 
   1   8   2    18446.03    18404.81    175.61 o 
   2   8   2     4829.00     5485.98     61.08 o 
   3   8   2     7816.30     7592.96     72.51 o 
   4   8   2       83.70      134.38     16.77 o 
   5   8   2    14027.19    14458.88    270.61 o 
   6   8   2    11978.19    12473.47    173.34 o 
   7   8   2     8911.14     9249.15     99.70 o 
   8   8   2     8628.20     8691.29    121.59 o 
   9   8   2     8734.75     8770.61    129.50 o 
  10   8   2     7407.73     7694.37    202.19 o 
  11   8   2     1333.82     1250.52     58.96 o 
  12   8   2     2719.48     2806.52     83.71 o 
  13   8   2     6888.57     6745.17    191.46 o 
  14   8   2     5827.87     5737.85     95.29 o 
  15   8   2     4002.54     4012.25     99.70 o 
  16   8   2     1166.02      985.18     59.94 o 
  17   8   2       55.01       73.22     62.94 o 
  18   8   2      286.16      365.57     72.71 o 
 -18   9   2      993.97     1104.15    108.78 o 
 -17   9   2      324.31      297.41     58.00 o 
 -16   9   2     1031.97     1144.38     79.70 o 
 -15   9   2      408.12      406.29     75.64 o 
 -14   9   2     3525.90     3392.36    100.34 o 
 -13   9   2      711.06      666.75     48.42 o 
 -12   9   2    15733.86    15694.10    219.01 o 
 -11   9   2     2365.88     2301.00     84.73 o 
 -10   9   2     2272.53     2252.92     43.82 o 
  -9   9   2     1771.01     1649.90     38.47 o 
  -8   9   2     4406.54     4506.58     68.06 o 
  -7   9   2    21247.82    21543.54    258.85 o 
  -6   9   2     7559.66     7379.66    126.24 o 
  -5   9   2       87.79      126.38     12.20 o 
  -4   9   2    34212.77    32731.86    256.08 o 
  -3   9   2     5399.50     6053.41     69.47 o 
  -2   9   2     6438.53     6862.03     76.16 o 
  -1   9   2     2764.17     2761.11     48.57 o 
   0   9   2    19214.36    18975.76    221.11 o 
   1   9   2    99795.82   100146.84   1208.11 o 
   2   9   2     1300.92     1298.53     24.02 o 
   3   9   2    13518.23    13472.55    129.84 o 
   4   9   2     1981.15     2130.67     38.02 o 
   5   9   2      138.61      165.28     26.02 o 
   6   9   2      540.53      521.18     22.04 o 
   7   9   2    16430.46    17046.85    228.94 o 
   8   9   2      475.10      469.20     26.98 o 
   9   9   2     5292.31     5280.71    125.96 o 
  10   9   2    12181.07    11872.46    273.39 o 
  11   9   2    11197.05    10592.61    219.97 o 
  12   9   2      793.11      792.17     86.79 o 
  13   9   2     3373.06     3502.05     98.86 o 
  14   9   2     3957.90     3672.03     90.74 o 
  15   9   2     1163.26     1144.03     63.58 o 
  16   9   2     1312.91     1460.19     88.28 o 
  17   9   2        0.14       -0.16     62.81 o 
  18   9   2      225.58      276.70     74.52 o 
 -18  10   2     1026.54     1006.02    108.43 o 
 -17  10   2     1009.51      945.00     73.39 o 
 -16  10   2      499.36      399.75     51.48 o 
 -15  10   2      143.36      143.86     42.07 o 
 -14  10   2       67.92      108.37     38.38 o 
 -13  10   2     2105.94     2152.32     96.35 o 
 -12  10   2     5051.26     5121.20    142.89 o 
 -11  10   2     2818.72     2678.83     72.69 o 
 -10  10   2        6.43        5.39     19.73 o 
  -9  10   2     1074.67     1089.02     39.32 o 
  -8  10   2     8626.97     8626.98    101.97 o 
  -7  10   2    22065.15    21738.05    230.94 o 
  -6  10   2     7069.73     7463.08     86.54 o 
  -5  10   2    31613.41    30405.07    241.57 o 
  -4  10   2        3.29       83.85     17.22 o 
  -3  10   2     9534.32     9267.55     84.74 o 
  -2  10   2     1407.09     1395.54     34.73 o 
  -1  10   2    13272.22    14470.96    173.93 o 
   0  10   2    24103.67    24245.84    245.09 o 
   1  10   2     5506.93     6009.97     75.86 o 
   2  10   2      109.75       82.49     13.55 o 
   3  10   2    21225.85    21985.53    204.06 o 
   4  10   2     3768.86     3998.35     52.94 o 
   5  10   2     1206.49     1168.87     50.26 o 
   6  10   2     1402.42     1481.71     79.90 o 
   7  10   2    10649.32    10750.97    135.22 o 
   8  10   2    15097.27    15278.30    162.32 o 
   9  10   2       35.30       69.81     30.96 o 
  10  10   2       61.49       91.67     33.76 o 
  11  10   2     3011.63     3177.35    128.57 o 
  12  10   2     1554.06     1673.78     73.47 o 
  13  10   2    12408.20    12410.42    253.29 o 
  14  10   2     2955.84     2959.14     99.40 o 
  15  10   2      771.38      802.34     39.75 o 
  16  10   2     3223.20     3917.38    161.92 o 
  17  10   2       18.41       80.65     68.69 o 
 -18  11   2      535.26      718.89    101.81 o 
 -17  11   2      132.65       24.92     76.48 o 
 -16  11   2     1868.77     1926.16    132.52 o 
 -15  11   2     2012.45     1997.86     84.32 o 
 -14  11   2     2625.32     2567.72     81.96 o 
 -13  11   2      709.60      750.04     52.36 o 
 -12  11   2    17497.60    17312.91    241.60 o 
 -11  11   2     1624.32     1479.65     43.35 o 
 -10  11   2       35.23       33.65     22.33 o 
  -9  11   2     4063.55     3912.20     70.57 o 
  -8  11   2     3852.20     3768.71     76.70 o 
  -7  11   2    13371.28    12957.87    154.65 o 
  -6  11   2        0.44       24.17     12.53 o 
  -5  11   2     1258.80     1084.87     27.41 o 
  -4  11   2    61233.02    60295.02    541.16 o 
  -3  11   2     5546.71     5649.11     55.45 o 
  -2  11   2     5519.61     5811.03     64.07 o 
  -1  11   2     1962.38     1872.67     39.44 o 
   0  11   2    21964.47    22935.60    237.47 o 
   1  11   2    57266.71    58924.22    515.04 o 
   2  11   2      350.40      413.25     32.48 o 
   3  11   2     5817.33     6026.56     77.27 o 
   4  11   2     2167.41     2459.19     40.98 o 
   5  11   2     1717.80     1718.42     89.60 o 
   6  11   2     6226.17     5826.83     89.80 o 
   7  11   2     1738.34     1808.62     50.85 o 
   8  11   2     4415.24     4366.07     80.47 o 
   9  11   2    36045.32    35853.06    496.33 o 
  10  11   2     6086.38     5696.58    124.47 o 
  11  11   2      797.82      716.77     54.61 o 
  12  11   2      221.37      215.60     44.38 o 
  13  11   2     7116.42     7301.43    179.96 o 
  14  11   2     5050.46     4904.00    113.77 o 
  15  11   2      838.13      840.62     46.70 o 
  16  11   2     1815.60     1947.46    129.25 o 
  17  11   2      805.98      862.32     98.71 o 
 -18  12   2     1235.23     1205.24    120.56 o 
 -17  12   2      176.50       63.95     80.55 o 
 -16  12   2      601.67      662.05     67.06 o 
 -15  12   2       33.34       56.40     41.55 o 
 -14  12   2      454.01      498.39     51.58 o 
 -13  12   2     3230.47     3245.21     89.72 o 
 -12  12   2     6365.15     6290.15    123.20 o 
 -11  12   2     6413.54     6124.28     94.88 o 
 -10  12   2     2427.04     2299.61     56.71 o 
  -9  12   2     1074.17     1002.27     40.86 o 
  -8  12   2     2056.84     1833.29     48.91 o 
  -7  12   2     7223.65     7137.29    101.00 o 
  -6  12   2    12218.16    12295.26    129.94 o 
  -5  12   2      136.61      127.18     15.90 o 
  -4  12   2     4587.86     4556.95     58.31 o 
  -3  12   2     6112.20     5926.74     58.98 o 
  -2  12   2       15.40        9.68     12.33 o 
  -1  12   2    15743.38    15883.88    136.41 o 
   0  12   2     2310.90     2305.94     40.56 o 
   1  12   2     8815.41     8872.51     90.01 o 
   2  12   2       31.09       27.28     13.76 o 
   3  12   2     7935.16     7307.00     83.95 o 
   4  12   2     3285.58     3460.03     49.14 o 
   5  12   2      844.56      722.00     33.74 o 
   6  12   2       99.67       72.10     20.93 o 
   7  12   2     1907.63     1975.82     59.39 o 
   8  12   2    18129.75    18250.65    230.76 o 
   9  12   2      145.11      209.32     23.39 o 
  10  12   2     3419.22     3292.15     95.11 o 
  11  12   2     2909.44     2880.41     93.37 o 
  12  12   2        6.98      -15.57     41.06 o 
  13  12   2    10087.73    10028.11    444.01 o 
  14  12   2     2750.51     2872.95    115.05 o 
  15  12   2      166.28      133.82     42.42 o 
  16  12   2     2555.37     2673.94    147.69 o 
  17  12   2      252.87      423.79     88.77 o 
 -17  13   2      121.49       -0.18     79.95 o 
 -16  13   2     2929.67     3081.94    110.40 o 
 -15  13   2     2520.26     2580.24    112.49 o 
 -14  13   2     3767.53     3537.12     98.86 o 
 -13  13   2        2.19       22.97     40.55 o 
 -12  13   2     3137.67     2901.26     83.92 o 
 -11  13   2      312.86      199.11     28.70 o 
 -10  13   2     1797.94     1760.46     53.33 o 
  -9  13   2       38.80       39.48     26.71 o 
  -8  13   2     1611.10     1575.32     49.62 o 
  -7  13   2      423.55      487.82     30.89 o 
  -6  13   2       94.68      138.00     18.31 o 
  -5  13   2     3060.30     2718.67     48.91 o 
  -4  13   2     3383.01     3372.62     49.64 o 
  -3  13   2     1722.61     1681.15     43.24 o 
  -2  13   2     5256.61     5203.97     63.10 o 
  -1  13   2    11521.85    11498.47    107.18 o 
   0  13   2    18727.42    19373.72    163.65 o 
   1  13   2     9701.15     9949.42     93.76 o 
   2  13   2     3133.38     3020.58     46.13 o 
   3  13   2     1047.51     1127.06     36.45 o 
   4  13   2      175.39      178.15     18.85 o 
   5  13   2     5004.58     4938.13     90.70 o 
   6  13   2       56.04       39.74     26.04 o 
   7  13   2       68.19       94.35     28.31 o 
   8  13   2     5562.77     5514.70     96.80 o 
   9  13   2    38388.11    37866.14    439.41 o 
  10  13   2     1441.39     1350.14     86.00 o 
  11  13   2      248.03      226.34     46.45 o 
  12  13   2       56.90      103.05     43.99 o 
  13  13   2     5798.43     5642.95    247.77 o 
  14  13   2    11471.98    11233.42    193.63 o 
  15  13   2        3.78       -0.91     70.69 o 
  16  13   2      144.03      167.80     48.63 o 
 -17  14   2       52.30      -23.77     81.11 o 
 -16  14   2      498.29      541.08     96.93 o 
 -15  14   2     2080.71     2031.97     97.20 o 
 -14  14   2      250.88      258.95     48.88 o 
 -13  14   2       37.41      -18.30     43.76 o 
 -12  14   2     2983.63     2991.71     63.69 o 
 -11  14   2      403.48      401.33     43.98 o 
 -10  14   2      112.80       99.54     30.39 o 
  -9  14   2     1240.48     1195.24     63.96 o 
  -8  14   2       79.23      239.85     90.53 o 
  -7  14   2     5860.43     5946.64     94.15 o 
  -6  14   2      972.79      962.10     33.13 o 
  -5  14   2     6566.00     6679.44     85.88 o 
  -4  14   2     2413.41     2441.68     46.58 o 
  -3  14   2      189.09      151.16     17.50 o 
  -2  14   2     1079.33      879.03     24.38 o 
  -1  14   2     4907.99     5175.84     60.56 o 
   0  14   2    12049.93    12457.47    108.53 o 
   1  14   2    24989.11    24636.11    203.81 o 
   2  14   2      208.88      202.39     18.09 o 
   3  14   2    15883.92    15407.50    147.65 o 
   4  14   2      853.72      960.41     43.65 o 
   5  14   2      896.15      913.99     72.75 o 
   6  14   2       40.93       17.00     26.53 o 
   7  14   2      671.74      638.49     43.02 o 
   8  14   2     7697.61     7687.05    124.22 o 
   9  14   2      605.47      641.96     39.41 o 
  10  14   2     1607.30     1540.23     76.41 o 
  11  14   2      192.23      285.97     48.82 o 
  12  14   2     2533.88     2564.78     86.52 o 
  13  14   2     1218.92     1183.42     74.47 o 
  14  14   2     4023.52     3955.24    175.77 o 
  15  14   2     1091.53     1106.42    111.89 o 
  16  14   2     1363.49     1520.16     76.27 o 
 -17  15   2      184.48      150.77     93.19 o 
 -16  15   2     3919.85     3800.56    189.05 o 
 -15  15   2     1736.92     1793.60    105.93 o 
 -14  15   2     1171.77     1121.10     78.67 o 
 -13  15   2     1589.03     1476.43     72.98 o 
 -12  15   2     3595.54     3646.21     74.92 o 
 -11  15   2      976.59      908.16     45.61 o 
 -10  15   2      360.05      380.00     35.20 o 
  -9  15   2      125.30       97.56     28.92 o 
  -8  15   2     7841.57     7735.74    138.36 o 
  -7  15   2     5388.60     5408.27     90.68 o 
  -6  15   2      430.59      376.73     25.63 o 
  -5  15   2      870.06      834.80     32.93 o 
  -4  15   2     3391.95     3244.77     74.40 o 
  -3  15   2      906.18      938.60     33.40 o 
  -2  15   2      567.51      624.80     38.65 o 
  -1  15   2     1206.92     1057.78     29.61 o 
   0  15   2     5944.18     6301.07     63.20 o 
   1  15   2      172.14      194.06     16.86 o 
   2  15   2    10837.95    11195.05    124.96 o 
   3  15   2     1924.26     1965.50     46.11 o 
   4  15   2      759.17      761.75     34.70 o 
   5  15   2     6530.33     6396.82    123.11 o 
   6  15   2       59.60       34.24     30.15 o 
   7  15   2      286.81      281.93     60.13 o 
   8  15   2     3117.63     3262.66    123.07 o 
   9  15   2    16174.62    15773.04    212.77 o 
  10  15   2     4617.97     4614.32    103.62 o 
  11  15   2      814.57      767.37     57.18 o 
  12  15   2     4830.25     4975.19    118.97 o 
  13  15   2     4598.17     4422.74    131.60 o 
  14  15   2     5187.23     5042.41    205.36 o 
  15  15   2       66.24       78.01     82.95 o 
  16  15   2       62.34       12.53     45.89 o 
 -16  16   2      843.89      792.93    115.87 o 
 -15  16   2     7119.16     7306.14    171.97 o 
 -14  16   2     2284.83     2131.68    120.52 o 
 -13  16   2     1179.38     1119.42     68.79 o 
 -12  16   2       24.33       27.77     30.20 o 
 -11  16   2     2890.60     3112.64     74.47 o 
 -10  16   2     3197.44     3053.52     72.88 o 
  -9  16   2      145.71      164.77     31.59 o 
  -8  16   2     1410.68     1236.56     67.71 o 
  -7  16   2    11020.36    10698.17    122.27 o 
  -6  16   2     2542.87     2494.87     53.30 o 
  -5  16   2    11700.36    11620.30    144.35 o 
  -4  16   2     2743.52     2899.24     54.75 o 
  -3  16   2     2529.16     2504.03     50.05 o 
  -2  16   2      108.44      143.04     21.76 o 
  -1  16   2     4686.48     4847.98     58.01 o 
   0  16   2    12346.69    13032.86    115.93 o 
   1  16   2     1184.69     1189.41     32.51 o 
   2  16   2     2972.45     2936.44     46.54 o 
   3  16   2     1340.02     1339.34     65.91 o 
   4  16   2      373.84      289.81     28.72 o 
   5  16   2      248.66      273.10     37.98 o 
   6  16   2       26.76        8.58     32.94 o 
   7  16   2     4037.06     3714.50    140.99 o 
   8  16   2     2547.42     2318.55     69.55 o 
   9  16   2       80.43      122.58     33.56 o 
  10  16   2      632.86      586.61     42.65 o 
  11  16   2        8.07      -26.11     53.90 o 
  12  16   2     1514.88     1617.26     78.87 o 
  13  16   2       12.02       27.36     72.32 o 
  14  16   2     2120.56     2491.35    156.65 o 
  15  16   2     1062.95      815.07    114.51 o 
 -16  17   2     2669.87     2860.07    177.83 o 
 -15  17   2     1716.43     1581.43    141.44 o 
 -14  17   2      353.14      463.74     64.40 o 
 -13  17   2      171.79      178.79     54.60 o 
 -12  17   2     5214.37     5259.65    120.91 o 
 -11  17   2     3614.96     3544.13     80.39 o 
 -10  17   2     7802.02     7939.28    125.13 o 
  -9  17   2      113.81       93.95     31.92 o 
  -8  17   2     3062.92     3068.91     72.01 o 
  -7  17   2    13316.65    13047.50    145.05 o 
  -6  17   2       87.94      101.61     25.79 o 
  -5  17   2     4029.54     3830.54     65.51 o 
  -4  17   2        4.06       35.28     21.27 o 
  -3  17   2      342.65      372.49     29.70 o 
  -2  17   2       72.12       75.14     23.17 o 
  -1  17   2       70.22       16.94     18.99 o 
   0  17   2     2976.82     2904.12     52.31 o 
   1  17   2     9571.92     9751.41    107.64 o 
   2  17   2     1079.52     1171.81     39.09 o 
   3  17   2       46.46       70.52     26.51 o 
   4  17   2     1043.50      986.86     39.56 o 
   5  17   2     9275.41     9029.52    143.55 o 
   6  17   2     3455.06     3532.02     84.62 o 
   7  17   2     1639.37     1715.84     79.06 o 
   8  17   2     3393.75     3460.66     77.72 o 
   9  17   2      433.77      413.20     46.17 o 
  10  17   2     1802.27     1823.58     58.51 o 
  11  17   2      264.17      372.12     52.44 o 
  12  17   2     3920.96     3883.01    110.21 o 
  13  17   2      971.52     1083.58    119.05 o 
  14  17   2      331.89      314.42     96.13 o 
  15  17   2      326.94      382.06     98.85 o 
 -15  18   2     3625.35     3533.22    194.59 o 
 -14  18   2     3306.27     3389.23    241.48 o 
 -13  18   2     1325.22     1320.10     83.70 o 
 -12  18   2     1772.37     1635.35     66.90 o 
 -11  18   2     3820.51     3842.47     87.08 o 
 -10  18   2     3432.15     3383.20     81.67 o 
  -9  18   2     5184.49     5230.90     98.43 o 
  -8  18   2       52.80       50.71     34.94 o 
  -7  18   2     5166.94     4959.19     80.82 o 
  -6  18   2     6552.17     6359.37     99.20 o 
  -5  18   2    12956.34    12552.57    142.70 o 
  -4  18   2     9069.46     8956.47    122.77 o 
  -3  18   2      369.76      403.78     32.38 o 
  -2  18   2       27.29       26.30     31.71 o 
  -1  18   2     1079.55     1015.61     38.89 o 
   0  18   2     8621.60     9037.48    121.78 o 
   1  18   2      124.57      143.17     26.43 o 
   2  18   2     4180.60     4103.75     68.74 o 
   3  18   2      762.72      738.19     38.02 o 
   4  18   2      100.10       42.24     28.07 o 
   5  18   2      351.73      359.82     43.70 o 
   6  18   2     1094.83     1001.17     49.68 o 
   7  18   2        5.47       20.26     33.02 o 
   8  18   2    10543.61    10720.08    154.05 o 
   9  18   2     1006.17     1001.21     51.32 o 
  10  18   2     1803.19     1935.19     70.83 o 
  11  18   2       79.02       41.44     45.96 o 
  12  18   2      100.73       25.73     78.80 o 
  13  18   2      466.93      371.50     99.72 o 
  14  18   2       47.09      164.19     95.09 o 
 -15  19   2     2424.87     2137.78    165.21 o 
 -14  19   2      948.22      960.55    127.48 o 
 -13  19   2      147.73      189.64     34.17 o 
 -12  19   2     1969.04     1947.11     72.43 o 
 -11  19   2     1551.22     1513.44     78.79 o 
 -10  19   2    10200.21     9807.84    228.67 o 
  -9  19   2      547.41      537.62     49.99 o 
  -8  19   2       25.01       75.14     38.39 o 
  -7  19   2     3130.78     2978.98     61.97 o 
  -6  19   2       23.81       44.64     28.15 o 
  -5  19   2       44.94       65.72     26.15 o 
  -4  19   2     4104.87     4085.83     78.06 o 
  -3  19   2       31.39       32.67     27.00 o 
  -2  19   2      776.56      745.23     39.73 o 
  -1  19   2      973.91     1019.14     44.31 o 
   0  19   2    13066.87    12863.27    177.26 o 
   1  19   2    21488.16    21455.81    264.59 o 
   2  19   2       72.74       59.77     27.45 o 
   3  19   2      691.00      639.05     38.05 o 
   4  19   2      772.44      838.29     40.33 o 
   5  19   2     6940.24     6933.18    126.04 o 
   6  19   2    13428.81    13899.03    184.73 o 
   7  19   2      388.56      519.88     44.80 o 
   8  19   2     2632.42     2667.32     75.11 o 
   9  19   2      951.97     1014.30     53.46 o 
  10  19   2      247.49      282.08     38.22 o 
  11  19   2     1780.15     1899.50     98.76 o 
  12  19   2      660.64      605.68    108.99 o 
  13  19   2      693.00      662.48    112.00 o 
  14  19   2       73.18       84.67     95.14 o 
 -14  20   2     2904.64     2818.77    179.76 o 
 -13  20   2        3.98       45.73     36.53 o 
 -12  20   2     1396.24     1568.85     77.04 o 
 -11  20   2     1125.02      984.75     67.43 o 
 -10  20   2      371.00      361.56     47.90 o 
  -9  20   2     6835.15     6981.07    190.95 o 
  -8  20   2     7413.94     7285.81    135.82 o 
  -7  20   2     8145.81     8094.20    157.90 o 
  -6  20   2     3033.31     2896.33     68.18 o 
  -5  20   2     3302.04     3173.78     71.86 o 
  -4  20   2     1485.53     1389.53     97.01 o 
  -3  20   2        7.53      -33.01     30.74 o 
  -2  20   2       57.21       60.73     28.80 o 
  -1  20   2       16.87      -11.24     39.98 o 
   0  20   2     1286.45     1322.67     61.90 o 
   1  20   2     1433.75     1474.14     65.73 o 
   2  20   2     3893.93     3878.20     85.15 o 
   3  20   2     3405.53     3342.12     81.10 o 
   4  20   2      358.97      402.84     34.90 o 
   5  20   2     1529.49     1582.17     61.16 o 
   6  20   2      588.56      552.43     45.05 o 
   7  20   2       46.54       48.64     36.72 o 
   8  20   2     3614.93     3720.49     88.78 o 
   9  20   2      310.55      313.69     42.57 o 
  10  20   2     4123.55     4421.40     94.47 o 
  11  20   2       16.88      162.78     91.32 o 
  12  20   2      862.84      898.26    121.46 o 
  13  20   2       15.87       16.53     90.99 o 
 -13  21   2     1301.40     1291.24     72.44 o 
 -12  21   2      547.98      491.62     57.92 o 
 -11  21   2     1273.76     1389.49     77.34 o 
 -10  21   2     2672.53     2764.98     97.47 o 
  -9  21   2      847.45      804.75     59.61 o 
  -8  21   2     1375.24     1368.72     68.87 o 
  -7  21   2     1321.94     1399.38     68.31 o 
  -6  21   2     1740.84     1808.36     65.74 o 
  -5  21   2      316.91      318.12     36.06 o 
  -4  21   2      692.66      684.29     54.11 o 
  -3  21   2      427.33      410.93     42.09 o 
  -2  21   2     2315.82     2385.77     72.28 o 
  -1  21   2       52.12       35.86     43.23 o 
   0  21   2     3078.22     3038.01     88.48 o 
   1  21   2    14264.25    14637.30    226.26 o 
   2  21   2      431.34      494.42     48.87 o 
   3  21   2     5008.25     5133.54    100.32 o 
   4  21   2       81.76      137.40     31.09 o 
   5  21   2     1256.54     1351.91     59.62 o 
   6  21   2    16575.70    16920.54    219.44 o 
   7  21   2      430.85      427.47     47.48 o 
   8  21   2      294.00      254.26     42.87 o 
   9  21   2      829.92      819.62     54.04 o 
  10  21   2       87.95       39.06     47.93 o 
  11  21   2     1516.68     1438.79    144.13 o 
  12  21   2      269.69      296.37    105.13 o 
 -13  22   2      701.06      700.23     70.93 o 
 -12  22   2      702.43      769.35     73.94 o 
 -11  22   2       28.35      -69.13     48.48 o 
 -10  22   2      207.54      214.62     54.48 o 
  -9  22   2     2999.29     2724.74    100.04 o 
  -8  22   2     7197.52     6846.95    159.52 o 
  -7  22   2     7295.84     7325.36    165.26 o 
  -6  22   2      387.34      408.03     49.32 o 
  -5  22   2     1213.94     1248.09     58.46 o 
  -4  22   2       17.15      -22.47     34.59 o 
  -3  22   2       13.45        4.43     34.89 o 
  -2  22   2      709.90      619.40     64.99 o 
  -1  22   2     1552.28     1417.13     82.47 o 
   0  22   2       76.98      104.67     41.46 o 
   1  22   2     3655.87     3607.16    125.49 o 
   2  22   2     4241.90     4189.58    104.83 o 
   3  22   2     1387.19     1402.29     75.81 o 
   4  22   2     1808.26     1784.31     83.45 o 
   5  22   2      162.96      135.84     50.42 o 
   6  22   2       13.02      -15.93     37.27 o 
   7  22   2       46.11       93.35     40.66 o 
   8  22   2     1855.59     1835.88     71.69 o 
   9  22   2       44.08       39.97     45.19 o 
  10  22   2     1201.18     1261.89    221.08 o 
  11  22   2       10.71      139.46     96.29 o 
  12  22   2       26.13       98.36     95.93 o 
 -12  23   2     6047.27     6250.93    170.46 o 
 -11  23   2     1161.97     1242.49    102.40 o 
 -10  23   2       33.73      -62.15     58.95 o 
  -9  23   2      275.41      321.90     72.73 o 
  -8  23   2     3092.13     3252.18    184.94 o 
  -7  23   2     4392.02     4397.71    157.64 o 
  -6  23   2      766.86      733.35     56.11 o 
  -5  23   2      774.00      841.44     53.53 o 
  -4  23   2      183.18      119.69     39.98 o 
  -3  23   2       33.76       40.40     42.74 o 
  -2  23   2     2428.27     2511.23    105.98 o 
  -1  23   2        3.44      -33.53     48.71 o 
   0  23   2       53.37       68.71     43.23 o 
   1  23   2     1158.72     1055.81     64.65 o 
   2  23   2      169.54      225.38     46.45 o 
   3  23   2     1245.76     1186.53     64.39 o 
   4  23   2      405.39      417.24     52.39 o 
   5  23   2        0.92       -5.87     60.96 o 
   6  23   2     6220.44     6258.51    190.24 o 
   7  23   2     2760.27     2848.05     92.87 o 
   8  23   2       23.93      -22.96     44.02 o 
   9  23   2      285.10      231.45     62.33 o 
  10  23   2      737.05      604.39     74.65 o 
  11  23   2      161.97      146.32    108.88 o 
 -11  24   2      553.53      461.72     75.05 o 
 -10  24   2      618.22      649.93    108.40 o 
  -9  24   2     3473.54     3614.99    186.42 o 
  -8  24   2     1979.53     1802.38    150.98 o 
  -7  24   2     1503.42     1446.96    144.69 o 
  -6  24   2       95.51      101.49     44.97 o 
  -5  24   2       76.01      103.98     40.15 o 
  -4  24   2      623.29      670.23     66.62 o 
  -3  24   2        1.02      -23.97     43.41 o 
  -2  24   2       30.30      -11.74     75.35 o 
  -1  24   2     2394.86     2557.80    108.85 o 
   0  24   2     6724.48     6633.12    169.34 o 
   1  24   2     5065.98     5257.32    153.28 o 
   2  24   2       13.53       -2.82     42.42 o 
   3  24   2       42.18       34.64     41.13 o 
   4  24   2     1058.36     1002.86     95.91 o 
   5  24   2     1611.17     1495.54    139.14 o 
   6  24   2       94.38      177.25    116.85 o 
   7  24   2       39.06       58.50     78.78 o 
   8  24   2      673.88      701.25     79.68 o 
   9  24   2     1261.19     1388.61     94.40 o 
  10  24   2      266.83      199.02     77.06 o 
 -10  25   2      628.86      434.04    103.27 o 
  -9  25   2     1669.50     1556.55    144.39 o 
  -8  25   2     3780.99     4024.30    205.84 o 
  -7  25   2     7941.23     7969.31    295.42 o 
  -6  25   2     1006.66     1035.64    156.08 o 
  -5  25   2      538.32      502.09     52.98 o 
  -4  25   2       15.71       16.53     46.64 o 
  -3  25   2      994.59      985.24     68.93 o 
  -2  25   2       89.54      -20.40     53.15 o 
  -1  25   2      261.84      258.88     62.65 o 
   0  25   2       72.60       72.74     58.29 o 
   1  25   2     1586.53     1529.24     77.96 o 
   2  25   2       12.98       37.67     44.38 o 
   3  25   2      324.50      390.60     76.76 o 
   4  25   2      713.70      792.30    120.03 o 
   5  25   2       44.57      -65.78     86.41 o 
   6  25   2       34.63       14.91     88.96 o 
   7  25   2     1629.90     1964.06    152.38 o 
   8  25   2      612.79      674.17    107.89 o 
   9  25   2      624.03      536.48     87.33 o 
  -9  26   2      423.71      627.93    118.33 o 
  -8  26   2      753.52      634.12    115.21 o 
  -7  26   2       37.41       36.50     93.70 o 
  -6  26   2      803.09      843.92     92.38 o 
  -5  26   2      268.08      242.08     53.27 o 
  -4  26   2      427.60      383.05     57.39 o 
  -3  26   2     1961.50     1924.23    101.73 o 
  -2  26   2      168.89      110.73     61.00 o 
  -1  26   2      140.28      133.38     89.93 o 
   0  26   2     9239.87     9260.17    211.75 o 
   1  26   2      999.63      805.82     67.64 o 
   2  26   2     3428.80     3679.05    108.82 o 
   3  26   2      740.60      744.59     59.99 o 
   4  26   2      123.00       61.24     89.77 o 
   5  26   2     2282.81     2396.39    176.09 o 
   6  26   2     1462.50     1547.43    148.95 o 
   7  26   2      239.36      223.07     97.31 o 
   8  26   2     3228.47     3263.83    177.93 o 
  -7  27   2     3467.47     3629.49    208.74 o 
  -6  27   2       13.35      127.88     70.29 o 
  -5  27   2      774.44      699.70     63.76 o 
  -4  27   2     1537.46     1536.14    113.75 o 
  -3  27   2      154.56      126.04     63.27 o 
  -2  27   2     1299.18     1310.47    106.71 o 
  -1  27   2        9.25      125.29     63.62 o 
   0  27   2     1618.76     1687.81     98.99 o 
   1  27   2     6601.30     6917.60    151.77 o 
   2  27   2        1.93       37.59     51.18 o 
   3  27   2     2657.21     2699.67     96.51 o 
   4  27   2      157.14      121.75    100.95 o 
   5  27   2      172.90      214.93    106.04 o 
   6  27   2      179.69      183.77     99.27 o 
  -5  28   2      547.05      653.43     64.14 o 
  -4  28   2       28.44       41.85     54.86 o 
  -3  28   2     3050.58     3363.34    130.35 o 
  -2  28   2      153.23       48.18     63.53 o 
  -1  28   2      562.69      430.81     73.05 o 
   0  28   2     1963.67     2127.01    310.41 o 
   1  28   2      475.87      390.30     59.58 o 
   2  28   2     2493.44     2644.32    105.02 o 
   3  28   2       25.34       54.80     47.75 o 
   4  28   2      150.43       94.20    106.71 o 
  -2  29   2     2374.43     2596.22    197.01 o 
  -1  29   2      794.18      902.97     97.35 o 
   0  29   2     1376.07     1311.45     96.24 o 
   1  29   2     3906.26     4087.14    242.06 o 
  -2 -29   3        3.06      -45.62     61.43 o 
  -1 -29   3       85.31       43.35     64.71 o 
   0 -29   3      193.47      219.24     69.41 o 
   1 -29   3      783.78      728.28     81.60 o 
   2 -29   3      339.39      291.74     71.08 o 
  -5 -28   3      224.23      260.17     79.19 o 
  -4 -28   3       11.16       26.55     49.82 o 
  -3 -28   3      666.36      610.43     65.14 o 
  -2 -28   3     3101.10     3100.31    125.91 o 
  -1 -28   3     3231.50     3048.69    154.44 o 
   0 -28   3        8.82       -6.43     60.97 o 
   1 -28   3      323.54      332.19    110.05 o 
   2 -28   3      157.37      136.85    127.50 o 
   3 -28   3      458.98      381.22     60.75 o 
   4 -28   3     1717.50     1684.62    100.93 o 
   5 -28   3       11.43       41.96    141.02 o 
  -7 -27   3      180.98      104.84     97.89 o 
  -6 -27   3     5141.51     5203.56    243.22 o 
  -5 -27   3      880.00     1152.60    253.38 o 
  -4 -27   3      531.99      603.11    103.19 o 
  -3 -27   3       63.92       47.22     51.82 o 
  -2 -27   3      110.36      111.20     76.78 o 
  -1 -27   3      802.59      759.65     79.80 o 
   0 -27   3      307.55      276.61     65.65 o 
   1 -27   3      541.19      503.72     71.87 o 
   2 -27   3     1063.30     1025.20     71.94 o 
   3 -27   3     3161.18     3133.85    199.94 o 
   4 -27   3     5259.53     5467.07    127.64 o 
   5 -27   3      554.33      630.69    121.85 o 
   6 -27   3       34.39       27.17     97.42 o 
   7 -27   3     1735.11     1673.61    150.66 o 
  -8 -26   3      209.65      178.06     98.86 o 
  -7 -26   3     2549.01     2857.57    190.03 o 
  -6 -26   3      456.96      269.62    106.90 o 
  -5 -26   3     1255.18     1398.09     69.26 o 
  -4 -26   3       23.24      -90.30     45.15 o 
  -3 -26   3      879.45      703.82     64.62 o 
  -2 -26   3     6018.39     6144.22    168.31 o 
  -1 -26   3     2185.51     2245.33    172.49 o 
   0 -26   3     1590.64     1495.53    115.18 o 
   1 -26   3      318.11      261.63     64.90 o 
   2 -26   3     2655.20     2742.34     98.77 o 
   3 -26   3     3845.83     3904.78    230.39 o 
   4 -26   3     1394.50     1468.28     73.48 o 
   5 -26   3     1495.69     1467.02    111.71 o 
   6 -26   3        5.39       86.08     91.84 o 
   7 -26   3     2886.65     2890.11    184.82 o 
   8 -26   3      132.12      168.44     95.87 o 
 -10 -25   3       60.83      102.54     86.20 o 
  -9 -25   3        4.99      -15.81     86.53 o 
  -8 -25   3     3732.69     3705.42    198.62 o 
  -7 -25   3       72.28       14.15     88.73 o 
  -6 -25   3     5112.13     5352.84    242.59 o 
  -5 -25   3      319.84      405.61    108.24 o 
  -4 -25   3      415.72      435.56     55.01 o 
  -3 -25   3      429.24      436.07     56.52 o 
  -2 -25   3     2718.79     2772.19     99.06 o 
  -1 -25   3      717.27      681.89     73.15 o 
   0 -25   3     4523.80     4849.10    147.80 o 
   1 -25   3       29.54      100.66     56.96 o 
   2 -25   3     2076.09     2251.21    103.91 o 
   3 -25   3      876.43      899.56     58.78 o 
   4 -25   3     5666.13     5669.78    113.94 o 
   5 -25   3     2141.67     2084.58     78.56 o 
   6 -25   3     2832.35     2906.99    113.64 o 
   7 -25   3     3427.29     3288.67    141.28 o 
   8 -25   3      384.02      510.29     79.97 o 
   9 -25   3        2.40      -11.79     84.20 o 
  10 -25   3      308.46      368.80     70.57 o 
 -11 -24   3      255.72      349.68     70.90 o 
 -10 -24   3     2948.85     3020.85    127.91 o 
  -9 -24   3       40.20      -10.01     79.39 o 
  -8 -24   3      335.23      376.53    100.06 o 
  -7 -24   3      463.94      441.76    110.74 o 
  -6 -24   3      408.96      324.10     75.02 o 
  -5 -24   3      827.55      908.30     61.67 o 
  -4 -24   3      482.63      405.35     67.36 o 
  -3 -24   3     2207.95     2157.61    212.65 o 
  -2 -24   3     4765.53     4963.85    122.60 o 
  -1 -24   3     2433.10     2259.37    215.60 o 
   0 -24   3     2696.88     2722.20    159.08 o 
   1 -24   3      680.33      670.13     71.54 o 
   2 -24   3    14761.12    14784.04    211.29 o 
   3 -24   3    11446.37    11322.79    174.15 o 
   4 -24   3      747.27      701.05     55.73 o 
   5 -24   3      906.78      926.98     49.01 o 
   6 -24   3     1350.43     1229.50     81.78 o 
   7 -24   3     4729.77     4672.40    160.32 o 
   8 -24   3     2394.14     2350.92    119.37 o 
   9 -24   3     4629.90     4851.52    113.73 o 
  10 -24   3       86.01      117.80     52.19 o 
  11 -24   3     3599.54     3717.45    107.97 o 
 -12 -23   3     2321.91     2339.56     98.40 o 
 -11 -23   3       20.08       65.05     59.02 o 
 -10 -23   3       67.04       77.16     60.57 o 
  -9 -23   3       19.57       15.81     59.26 o 
  -8 -23   3      346.01      360.60     61.05 o 
  -7 -23   3      777.44      894.25     88.15 o 
  -6 -23   3     4284.39     4402.37    156.96 o 
  -5 -23   3      255.98      204.06     62.58 o 
  -4 -23   3     2371.73     2398.45     76.83 o 
  -3 -23   3     1598.28     1492.15     72.61 o 
  -2 -23   3     8362.85     8762.95    164.90 o 
  -1 -23   3     1165.23     1209.88     80.76 o 
   0 -23   3     7836.32     7865.99    157.62 o 
   1 -23   3      168.38      143.19     40.98 o 
   2 -23   3     5188.98     5404.53    106.82 o 
   3 -23   3      555.39      619.62     45.11 o 
   4 -23   3       16.17       30.81     30.47 o 
   5 -23   3     2111.50     2306.24    106.10 o 
   6 -23   3     2793.73     2704.09    112.06 o 
   7 -23   3     7688.68     7676.64    147.26 o 
   8 -23   3      631.37      676.90     57.30 o 
   9 -23   3      961.30      939.62     61.76 o 
  10 -23   3      519.33      527.51     54.43 o 
  11 -23   3      323.39      274.95     50.76 o 
 -12 -22   3     1696.97     1779.16     86.59 o 
 -11 -22   3      571.45      590.15     70.29 o 
 -10 -22   3        5.81        0.32     44.62 o 
  -9 -22   3      443.47      442.42     47.92 o 
  -8 -22   3      529.68      407.48     50.37 o 
  -7 -22   3       12.57       43.38     46.87 o 
  -6 -22   3       10.13      -22.48     33.24 o 
  -5 -22   3      894.37      786.83     56.69 o 
  -4 -22   3     2287.01     2464.74    103.17 o 
  -3 -22   3      849.97      853.98     51.18 o 
  -2 -22   3     6724.09     6985.98    225.87 o 
  -1 -22   3     2733.38     2949.04     93.00 o 
   0 -22   3     1945.83     2058.65    124.49 o 
   1 -22   3       32.33      104.08     35.09 o 
   2 -22   3    18977.27    18665.22    222.64 o 
   3 -22   3    23614.67    23904.39    249.65 o 
   4 -22   3        0.17      -36.00     30.29 o 
   5 -22   3      927.28      963.08     50.70 o 
   6 -22   3       51.66      109.22     37.02 o 
   7 -22   3     1656.33     1632.28     64.73 o 
   8 -22   3     2317.80     2513.86     75.86 o 
   9 -22   3     2508.34     2559.57     94.62 o 
  10 -22   3        7.96        8.99     40.26 o 
  11 -22   3     6967.72     6898.35    139.39 o 
  12 -22   3     3523.56     3625.49    199.90 o 
 -13 -21   3      645.41      580.29    117.13 o 
 -12 -21   3       84.47       21.08     46.10 o 
 -11 -21   3       17.80       17.90     52.61 o 
 -10 -21   3      434.81      435.92     46.86 o 
  -9 -21   3      853.21      792.56     52.99 o 
  -8 -21   3        1.77      -50.46     34.41 o 
  -7 -21   3     3111.88     3043.55     80.35 o 
  -6 -21   3      358.12      386.57     37.03 o 
  -5 -21   3     2780.88     2853.49     86.41 o 
  -4 -21   3     2549.38     2325.13     72.77 o 
  -3 -21   3      102.69       61.50     34.49 o 
  -2 -21   3     2050.34     2041.97     68.22 o 
  -1 -21   3     1481.11     1359.65     78.41 o 
   0 -21   3     5118.60     4935.67    104.86 o 
   1 -21   3       32.36       24.78     30.55 o 
   2 -21   3     3360.72     3434.06     71.16 o 
   3 -21   3      349.61      257.73     32.80 o 
   4 -21   3     6687.70     6765.05    120.90 o 
   5 -21   3      429.28      437.51     33.66 o 
   6 -21   3     1883.77     1788.86     64.83 o 
   7 -21   3     3428.89     3403.46     88.14 o 
   8 -21   3     2242.34     2286.48     99.61 o 
   9 -21   3     2131.95     2050.17     78.19 o 
  10 -21   3      164.18      143.45     48.83 o 
  11 -21   3      288.83      257.26     46.89 o 
  12 -21   3      375.80      259.91    100.57 o 
  13 -21   3     2461.10     2504.28    179.20 o 
 -14 -20   3     1717.83     1638.17    158.13 o 
 -13 -20   3     1906.32     1787.36    155.54 o 
 -12 -20   3      239.65      313.93     98.46 o 
 -11 -20   3      582.18      627.81     53.46 o 
 -10 -20   3      397.89      444.79     48.90 o 
  -9 -20   3     1271.30     1270.50     60.32 o 
  -8 -20   3      160.77      168.54     37.90 o 
  -7 -20   3     1213.32     1225.94     63.05 o 
  -6 -20   3      457.03      412.72     42.88 o 
  -5 -20   3    15103.40    14901.16    226.10 o 
  -4 -20   3     7810.13     8031.83    130.98 o 
  -3 -20   3       30.19       36.88     36.27 o 
  -2 -20   3    11653.10    11837.14    212.43 o 
  -1 -20   3     4625.51     4683.10     85.35 o 
   0 -20   3     2233.64     2175.54     60.87 o 
   1 -20   3     1752.49     1775.91     52.78 o 
   2 -20   3    12717.23    12491.95    147.87 o 
   3 -20   3    16334.65    16313.96    180.81 o 
   4 -20   3      197.61      142.10     28.40 o 
   5 -20   3     4683.44     4473.93     74.84 o 
   6 -20   3      500.00      478.68     41.60 o 
   7 -20   3       19.00       13.24     36.22 o 
   8 -20   3       28.57       51.21     38.11 o 
   9 -20   3        7.35      -17.60     37.41 o 
  10 -20   3      781.68      790.46     60.88 o 
  11 -20   3     5204.98     5098.56    115.57 o 
  12 -20   3     2914.12     2878.61    137.26 o 
  13 -20   3     2322.75     2457.95    172.21 o 
  14 -20   3      274.01      239.27    101.45 o 
 -14 -19   3     1307.41     1269.28    138.23 o 
 -13 -19   3      281.67      429.81    104.85 o 
 -12 -19   3     1056.15     1118.73     66.74 o 
 -11 -19   3       11.05       24.97     34.41 o 
 -10 -19   3     1724.17     1546.95     62.90 o 
  -9 -19   3     2722.21     2781.71     76.78 o 
  -8 -19   3       17.64       36.91     34.82 o 
  -7 -19   3     5860.66     5834.90    129.29 o 
  -6 -19   3      118.46      118.35     24.68 o 
  -5 -19   3      577.91      708.52     39.43 o 
  -4 -19   3      889.81      825.35     36.07 o 
  -3 -19   3        0.56        7.97     24.58 o 
  -2 -19   3        8.81       28.83     24.53 o 
  -1 -19   3     2852.01     2988.94     61.89 o 
   0 -19   3      112.51      103.15     28.75 o 
   1 -19   3      493.09      593.04     34.00 o 
   2 -19   3     1031.98     1028.23     53.39 o 
   3 -19   3       89.68      159.21     24.66 o 
   4 -19   3     7877.71     7736.44    102.66 o 
   5 -19   3     5415.88     5402.98    103.04 o 
   6 -19   3      609.85      637.72     49.04 o 
   7 -19   3        1.64       11.82     33.78 o 
   8 -19   3     1125.04     1193.45     60.38 o 
   9 -19   3     1041.66      967.20     57.02 o 
  10 -19   3     1534.68     1349.40     63.02 o 
  11 -19   3      898.07      822.14     51.83 o 
  12 -19   3       39.66       19.12     62.81 o 
  13 -19   3     1327.28     1105.67    126.24 o 
  14 -19   3       38.62       21.21     86.26 o 
 -15 -18   3      697.06      781.92    119.30 o 
 -14 -18   3     2078.48     1880.40    155.30 o 
 -13 -18   3     4207.19     4457.24    209.85 o 
 -12 -18   3       84.74      157.48     33.04 o 
 -11 -18   3        1.55       15.03     33.47 o 
 -10 -18   3      705.93      622.10     45.51 o 
  -9 -18   3      378.87      367.53     40.73 o 
  -8 -18   3      321.56      365.91     38.80 o 
  -7 -18   3      329.26      341.43     37.77 o 
  -6 -18   3     8223.60     8207.86     99.83 o 
  -5 -18   3    15495.74    15646.19    169.02 o 
  -4 -18   3     5335.35     5341.51     67.04 o 
  -3 -18   3      641.61      642.40     44.97 o 
  -2 -18   3     4585.19     4607.43     80.75 o 
  -1 -18   3    13733.05    13766.14    153.40 o 
   0 -18   3     3104.27     3006.84     55.05 o 
   1 -18   3     7286.47     7441.43     98.87 o 
   2 -18   3     1091.05     1178.39     41.79 o 
   3 -18   3       88.94       56.58     20.75 o 
   4 -18   3     1200.99     1055.25     39.27 o 
   5 -18   3    15810.39    15187.98    179.54 o 
   6 -18   3     3993.18     4062.28     92.22 o 
   7 -18   3      850.06      787.22     49.79 o 
   8 -18   3     7092.94     7474.83    173.18 o 
   9 -18   3       11.92       21.13     34.03 o 
  10 -18   3     1856.56     1742.28     67.15 o 
  11 -18   3     3104.30     2940.17     74.04 o 
  12 -18   3     1076.96     1176.20     95.08 o 
  13 -18   3      354.58      381.20     76.78 o 
  14 -18   3      759.37      669.50    109.08 o 
  15 -18   3     2557.64     2678.08    170.11 o 
 -15 -17   3       20.93     -140.69     82.49 o 
 -14 -17   3     2472.48     2440.80    165.12 o 
 -13 -17   3     1747.67     1943.86     98.48 o 
 -12 -17   3     2994.34     3098.81     69.53 o 
 -11 -17   3      133.12       96.66     34.05 o 
 -10 -17   3     1785.60     1674.13     61.75 o 
  -9 -17   3     5044.18     4854.84    141.72 o 
  -8 -17   3      843.62      815.98     47.21 o 
  -7 -17   3     1012.72     1064.29     44.18 o 
  -6 -17   3     1203.82     1160.39     37.53 o 
  -5 -17   3     4631.62     4531.89     83.30 o 
  -4 -17   3        1.12       26.31     17.64 o 
  -3 -17   3     7171.38     7176.50     77.70 o 
  -2 -17   3       90.70       66.49     18.72 o 
  -1 -17   3      174.99      196.10     21.01 o 
   0 -17   3    21815.96    21622.29    189.08 o 
   1 -17   3      422.45      472.65     29.18 o 
   2 -17   3     6454.17     6537.76     80.84 o 
   3 -17   3       58.91       74.27     19.89 o 
   4 -17   3        0.35       26.65     20.90 o 
   5 -17   3    19992.10    19678.28    219.30 o 
   6 -17   3     3787.61     3834.89     86.79 o 
   7 -17   3     2134.78     2194.00     69.54 o 
   8 -17   3     1954.83     1871.93    110.25 o 
   9 -17   3      603.50      537.39     44.27 o 
  10 -17   3     1960.73     1965.51     81.61 o 
  11 -17   3     3600.38     3463.24     73.89 o 
  12 -17   3        2.69      -43.30    103.44 o 
  13 -17   3       39.04       34.52     74.42 o 
  14 -17   3      293.45      281.10     92.16 o 
  15 -17   3       37.70       47.54     84.04 o 
 -16 -16   3      259.99      160.18     92.85 o 
 -15 -16   3        2.93      -33.28     83.49 o 
 -14 -16   3     1214.67      875.99    116.18 o 
 -13 -16   3      689.92      761.22     62.50 o 
 -12 -16   3     2998.98     3233.75    126.10 o 
 -11 -16   3      379.68      346.55     37.01 o 
 -10 -16   3     2401.78     2178.59     63.97 o 
  -9 -16   3       51.85       78.40     30.44 o 
  -8 -16   3     1148.11     1079.80     43.95 o 
  -7 -16   3      252.17      210.57     28.36 o 
  -6 -16   3    31657.45    30481.88    257.24 o 
  -5 -16   3    14311.24    14609.83    139.19 o 
  -4 -16   3       54.64       48.86     17.09 o 
  -3 -16   3       57.79       80.02     17.14 o 
  -2 -16   3     2598.25     2403.99     41.11 o 
  -1 -16   3    17604.75    17789.97    149.63 o 
   0 -16   3     8246.98     8244.56    109.71 o 
   1 -16   3    22560.02    22140.68    178.37 o 
   2 -16   3      199.54      199.62     20.89 o 
   3 -16   3     4987.00     4964.03     66.65 o 
   4 -16   3     8502.46     8240.39    110.28 o 
   5 -16   3     5497.06     5496.38     83.40 o 
   6 -16   3     8254.36     8386.23    151.85 o 
   7 -16   3     2073.98     2222.95     66.72 o 
   8 -16   3    20104.38    19796.12    256.95 o 
   9 -16   3     1658.61     1576.04     60.79 o 
  10 -16   3       58.49       54.96     28.81 o 
  11 -16   3     2805.04     2797.67     86.72 o 
  12 -16   3     3301.29     3308.37     95.69 o 
  13 -16   3      146.50      136.63     53.24 o 
  14 -16   3     1904.90     1782.33     92.66 o 
  15 -16   3       67.84       90.21     83.36 o 
  16 -16   3       20.13       20.63     81.57 o 
 -16 -15   3       32.81       27.69     81.83 o 
 -15 -15   3      166.22      115.34     82.92 o 
 -14 -15   3      375.65      440.14     55.89 o 
 -13 -15   3     1342.54     1402.69     97.72 o 
 -12 -15   3     2053.90     2245.64     82.69 o 
 -11 -15   3      899.42      769.81     42.49 o 
 -10 -15   3     5454.48     5248.86     95.01 o 
  -9 -15   3     6429.73     6424.04    105.18 o 
  -8 -15   3      458.92      440.45     32.18 o 
  -7 -15   3      425.80      468.00     28.70 o 
  -6 -15   3     1162.02     1323.04     34.85 o 
  -5 -15   3    31605.57    31672.84    264.43 o 
  -4 -15   3     5681.23     5612.26     64.42 o 
  -3 -15   3     7722.00     7723.89     78.39 o 
  -2 -15   3        1.12       16.19     13.47 o 
  -1 -15   3    16932.48    16247.44    130.42 o 
   0 -15   3    16675.16    16216.06    136.46 o 
   1 -15   3     5103.89     5183.14     63.47 o 
   2 -15   3     7842.83     7518.99     91.69 o 
   3 -15   3        1.42       16.92     17.73 o 
   4 -15   3    13656.57    12698.35    149.94 o 
   5 -15   3     4698.84     4799.93     73.26 o 
   6 -15   3    18162.46    17805.71    230.57 o 
   7 -15   3     2277.41     2289.89     64.35 o 
   8 -15   3      105.24      137.09     29.46 o 
   9 -15   3     2857.67     2879.09     68.20 o 
  10 -15   3    11097.98    10764.56    210.87 o 
  11 -15   3     1053.18     1013.90     58.87 o 
  12 -15   3       34.46       19.93     40.11 o 
  13 -15   3       22.42       33.17     49.15 o 
  14 -15   3     2474.05     2455.36    122.68 o 
  15 -15   3      897.63      935.17    107.48 o 
  16 -15   3     1741.89     1614.94    131.17 o 
 -17 -14   3      131.31      193.00     55.38 o 
 -16 -14   3     1411.60     1204.58     80.50 o 
 -15 -14   3     1156.84     1108.02    115.29 o 
 -14 -14   3     2343.96     2339.73     89.64 o 
 -13 -14   3      982.67      955.25     63.11 o 
 -12 -14   3     7884.90     7696.61    145.75 o 
 -11 -14   3       32.70       61.63     27.35 o 
 -10 -14   3     1162.11     1126.50     43.50 o 
  -9 -14   3       33.80       82.30     24.58 o 
  -8 -14   3      203.53      232.38     24.60 o 
  -7 -14   3     3573.57     3553.36     59.92 o 
  -6 -14   3    19785.59    19951.03    175.48 o 
  -5 -14   3    27630.96    28949.38    242.46 o 
  -4 -14   3     3072.05     3136.40     45.28 o 
  -3 -14   3    24934.78    25199.85    199.15 o 
  -2 -14   3    10289.88     9923.88     82.74 o 
  -1 -14   3    11547.43    11693.50     93.55 o 
   0 -14   3     1898.42     1951.68     33.47 o 
   1 -14   3    31880.40    30892.97    233.29 o 
   2 -14   3      997.66      930.44     29.39 o 
   3 -14   3     8451.35     8373.96    109.72 o 
   4 -14   3    11334.69    11733.77    139.20 o 
   5 -14   3      848.82      874.54     41.77 o 
   6 -14   3     2953.22     2961.10     73.12 o 
   7 -14   3    16672.21    16376.98    193.53 o 
   8 -14   3    23649.28    23448.19    260.90 o 
   9 -14   3      483.47      475.32     34.58 o 
  10 -14   3      225.47      261.93     26.87 o 
  11 -14   3      209.71      165.35     39.15 o 
  12 -14   3     1093.44      970.96     59.93 o 
  13 -14   3       58.75       43.65     42.74 o 
  14 -14   3     4862.05     5022.82    132.91 o 
  15 -14   3     1565.79     1675.60     88.71 o 
  16 -14   3     2730.09     2946.54    157.43 o 
 -17 -13   3        7.24        8.43     47.55 o 
 -16 -13   3       44.86      116.20     50.11 o 
 -15 -13   3       69.29        8.06     57.99 o 
 -14 -13   3      362.07      292.44     49.40 o 
 -13 -13   3      657.09      664.03     54.31 o 
 -12 -13   3       14.10       48.66     37.64 o 
 -11 -13   3     4463.92     4383.32    138.29 o 
 -10 -13   3     7796.76     7513.52    103.31 o 
  -9 -13   3     4983.54     4716.67     88.44 o 
  -8 -13   3     1289.24     1219.43     41.59 o 
  -7 -13   3      789.72      799.57     35.64 o 
  -6 -13   3     2671.02     2752.06     42.65 o 
  -5 -13   3    38868.03    38927.48    314.75 o 
  -4 -13   3    15534.13    15015.40    137.29 o 
  -3 -13   3      438.06      432.89     18.97 o 
  -2 -13   3     3390.40     3121.38     37.36 o 
  -1 -13   3     9188.16     8758.68     73.17 o 
   0 -13   3    15764.83    16693.67    128.94 o 
   1 -13   3    11648.32    11520.68     89.15 o 
   2 -13   3     1646.13     1668.50     37.21 o 
   3 -13   3      118.78      203.36     27.52 o 
   4 -13   3     2398.60     2568.48     49.70 o 
   5 -13   3     2520.35     2574.27     61.32 o 
   6 -13   3    11909.36    11703.43    145.30 o 
   7 -13   3     1242.61     1223.38     43.41 o 
   8 -13   3     4949.97     4723.70     83.62 o 
   9 -13   3     6024.40     6081.61     93.40 o 
  10 -13   3     9095.10     8952.50    148.20 o 
  11 -13   3       40.97       50.93     36.02 o 
  12 -13   3     2607.54     2476.02     79.45 o 
  13 -13   3     1109.94     1213.83     64.82 o 
  14 -13   3      437.51      457.53     53.30 o 
  15 -13   3     2824.79     3099.92    109.74 o 
  16 -13   3     2035.01     2325.82    144.03 o 
  17 -13   3      451.84      621.16     98.77 o 
 -17 -12   3      563.83      553.31     58.74 o 
 -16 -12   3     1017.11     1022.83     69.65 o 
 -15 -12   3     1131.49     1077.54     55.40 o 
 -14 -12   3      235.31      269.21     47.74 o 
 -13 -12   3     7555.66     7526.23    142.93 o 
 -12 -12   3    10929.54    10667.31    155.32 o 
 -11 -12   3     2060.54     1895.80     72.90 o 
 -10 -12   3      189.22      205.23     23.93 o 
  -9 -12   3      926.76      915.56     33.89 o 
  -8 -12   3     4112.69     4088.41     62.22 o 
  -7 -12   3        8.53       25.29     17.63 o 
  -6 -12   3      843.23      802.73     23.61 o 
  -5 -12   3    11306.29    11261.91    107.24 o 
  -4 -12   3    10819.84    11015.55    105.66 o 
  -3 -12   3    60652.36    59457.92    438.34 o 
  -2 -12   3     5141.08     5221.19     55.25 o 
  -1 -12   3      199.41      236.52     12.70 o 
   0 -12   3     6863.24     6841.49     65.54 o 
   1 -12   3    10971.71    10641.50     96.80 o 
   2 -12   3      109.98      170.93     15.16 o 
   3 -12   3    12210.99    11889.81    136.24 o 
   4 -12   3     7322.44     7656.19     95.97 o 
   5 -12   3     2400.26     2490.46     58.54 o 
   6 -12   3      211.26      334.60     26.81 o 
   7 -12   3    17997.99    17731.39    201.07 o 
   8 -12   3     3677.19     3727.31    115.34 o 
   9 -12   3     2055.90     2023.26     49.32 o 
  10 -12   3       91.08      140.52     33.49 o 
  11 -12   3     3884.33     3891.05     92.61 o 
  12 -12   3      360.36      396.77     44.54 o 
  13 -12   3      155.18      201.26     42.68 o 
  14 -12   3     1803.51     1939.04     78.52 o 
  15 -12   3     1452.53     1472.89     79.82 o 
  16 -12   3     6629.20     7003.07    231.43 o 
  17 -12   3      728.27      697.96     96.38 o 
 -18 -11   3      528.82      531.46    127.21 o 
 -17 -11   3      280.26      248.44     48.19 o 
 -16 -11   3      269.88      293.28     46.75 o 
 -15 -11   3      188.86      228.15     38.48 o 
 -14 -11   3     1273.35     1130.06     63.57 o 
 -13 -11   3        3.86       59.54     36.56 o 
 -12 -11   3      147.95      183.14     33.57 o 
 -11 -11   3     3219.05     3166.67     66.49 o 
 -10 -11   3     4166.11     4056.52     63.24 o 
  -9 -11   3     9294.36     8946.07    103.01 o 
  -8 -11   3      785.87      748.29     47.36 o 
  -7 -11   3     1378.53     1329.12     40.24 o 
  -6 -11   3    18994.52    18527.87    175.84 o 
  -5 -11   3    20853.92    21087.94    178.83 o 
  -4 -11   3    11031.59    10743.84     94.02 o 
  -3 -11   3      141.07      157.06     12.68 o 
  -2 -11   3     2373.65     2171.01     31.60 o 
  -1 -11   3      291.24      297.08     15.69 o 
   0 -11   3     4207.27     4054.92     41.76 o 
   1 -11   3     2129.47     2499.23     33.26 o 
   2 -11   3    53575.38    54867.95    661.44 o 
   3 -11   3    25064.98    25492.54    292.43 o 
   4 -11   3     4446.92     4739.67     66.45 o 
   5 -11   3     2797.82     2948.87     64.06 o 
   6 -11   3     1271.00     1246.67     74.35 o 
   7 -11   3     8776.97     8857.81    114.31 o 
   8 -11   3     4482.70     4644.29     74.03 o 
   9 -11   3     3318.95     3546.52     95.91 o 
  10 -11   3     6070.64     5849.18    108.51 o 
  11 -11   3      302.26      318.49     39.45 o 
  12 -11   3    16700.47    16456.12    326.13 o 
  13 -11   3      121.93      150.60     39.68 o 
  14 -11   3      289.53      290.55     45.56 o 
  15 -11   3      146.28      183.69     49.77 o 
  16 -11   3     2905.11     3148.90    107.62 o 
  17 -11   3     2245.12     2452.87    141.25 o 
 -18 -10   3     2583.61     2878.80    157.81 o 
 -17 -10   3     1660.48     1594.33     73.50 o 
 -16 -10   3        0.53       29.99     35.79 o 
 -15 -10   3      392.52      480.46     44.71 o 
 -14 -10   3      901.85      882.44     57.00 o 
 -13 -10   3     7793.78     7578.93    138.21 o 
 -12 -10   3     5537.97     5420.33    122.08 o 
 -11 -10   3     8628.81     8251.66    136.88 o 
 -10 -10   3      411.38      377.60     23.27 o 
  -9 -10   3     2003.31     1920.44     41.85 o 
  -8 -10   3     2737.56     2850.88     49.14 o 
  -7 -10   3    15282.18    14771.84    192.56 o 
  -6 -10   3     8701.76     9023.25    116.85 o 
  -5 -10   3    18425.61    18101.90    155.08 o 
  -4 -10   3    11068.34    11430.09     97.41 o 
  -3 -10   3    45550.14    45647.92    361.78 o 
  -2 -10   3    55317.84    55394.25    405.24 o 
  -1 -10   3     3616.66     3730.51     43.51 o 
   0 -10   3    58345.23    57830.38    396.37 o 
   1 -10   3    10507.55    10785.16    100.81 o 
   2 -10   3      136.80      167.68     14.76 o 
   3 -10   3      120.55      145.93     15.36 o 
   4 -10   3     4955.79     4990.90     61.40 o 
   5 -10   3     4906.77     5217.79     87.16 o 
   7 -10   3    14320.31    14396.25    164.69 o 
   8 -10   3     1462.11     1483.76     39.65 o 
   9 -10   3      479.77      423.60     34.54 o 
  10 -10   3     4108.26     4230.02     87.52 o 
  11 -10   3     1193.24     1223.34     54.60 o 
  12 -10   3     1816.34     1816.49     67.36 o 
  13 -10   3      246.49      286.03     41.42 o 
  14 -10   3       43.74       73.60     37.60 o 
  15 -10   3     1904.40     2071.29    127.49 o 
  16 -10   3     3340.53     3586.98    111.86 o 
  17 -10   3     2109.77     2065.79    127.27 o 
 -18  -9   3     2421.58     2421.36    143.27 o 
 -17  -9   3     2765.48     2742.51     79.83 o 
 -16  -9   3     1725.06     1799.66     66.18 o 
 -15  -9   3     1918.04     2041.82     68.15 o 
 -14  -9   3      246.72      261.56     36.00 o 
 -13  -9   3     9605.33     9358.02    139.16 o 
 -12  -9   3      488.52      486.86     34.56 o 
 -11  -9   3     1891.88     1839.53     51.37 o 
 -10  -9   3      573.89      565.82     27.02 o 
  -9  -9   3      123.04      116.66     17.75 o 
  -8  -9   3      130.74      131.50     26.75 o 
  -7  -9   3     5075.43     5267.99    107.29 o 
  -6  -9   3    26297.27    25918.19    276.31 o 
  -5  -9   3       25.81       53.48     10.50 o 
  -4  -9   3     4675.88     4485.43     52.60 o 
  -3  -9   3      888.05      863.11     34.07 o 
  -2  -9   3      419.31      434.16     16.24 o 
  -1  -9   3    18272.99    19427.71    160.45 o 
   0  -9   3      535.94      620.90     17.43 o 
   1  -9   3     4374.35     4905.25     52.15 o 
   2  -9   3    52016.34    50198.06    557.33 o 
   3  -9   3    18864.18    18379.63    225.32 o 
   4  -9   3      594.74      688.30     31.21 o 
   6  -9   3     7424.27     6986.52    176.46 o 
   7  -9   3    12984.34    13246.45    326.83 o 
   8  -9   3     1216.35     1285.13     51.39 o 
   9  -9   3        0.54       37.21     23.17 o 
  10  -9   3       48.14       50.78     26.25 o 
  11  -9   3     1904.20     1959.99     61.89 o 
  12  -9   3    11279.91    11285.19    205.33 o 
  13  -9   3     1863.47     1799.40    102.07 o 
  14  -9   3     2394.61     2303.06    116.09 o 
  15  -9   3     4874.40     4950.30    176.55 o 
  16  -9   3     4228.27     4124.41    116.02 o 
  17  -9   3     1206.97     1374.96    102.55 o 
  18  -9   3      641.93      775.53     89.74 o 
 -18  -8   3     1900.04     2221.86    139.84 o 
 -17  -8   3     1741.40     1998.49     72.07 o 
 -16  -8   3       61.30       59.19     33.69 o 
 -15  -8   3       26.65       20.16     32.15 o 
 -14  -8   3     6305.80     6004.24     97.76 o 
 -13  -8   3     3843.63     3923.23     71.21 o 
 -12  -8   3     1916.87     1592.06     60.05 o 
 -11  -8   3     3615.96     3647.93     90.61 o 
 -10  -8   3     5583.83     5255.79     79.79 o 
  -9  -8   3        5.18       43.26     17.13 o 
  -8  -8   3      707.92      615.02     31.50 o 
  -7  -8   3    48979.46    48659.62    507.51 o 
  -6  -8   3     7573.30     7447.92     98.12 o 
  -5  -8   3   110940.34   108225.70    949.58 o 
  -4  -8   3     9839.79     9813.89     89.60 o 
  -3  -8   3    12575.23    12546.14    127.07 o 
  -2  -8   3    73889.20    73660.09    803.09 o 
  -1  -8   3       74.86       65.46     12.07 o 
   0  -8   3    59821.53    57669.65    565.00 o 
   1  -8   3     3737.43     3289.65     38.18 o 
   2  -8   3    15624.70    16244.22    169.68 o 
   3  -8   3     1664.80     1309.26     25.70 o 
   4  -8   3      679.71      693.14     36.45 o 
   6  -8   3      783.22      860.27     34.60 o 
   7  -8   3     2921.73     2795.46     56.16 o 
   8  -8   3        4.55       58.84     26.90 o 
   9  -8   3       81.64      150.31     25.31 o 
  10  -8   3     3278.15     3260.58     82.23 o 
  11  -8   3      964.93      969.25     72.34 o 
  12  -8   3     4994.71     4928.08     98.03 o 
  13  -8   3     1072.38     1278.04    126.54 o 
  14  -8   3     4369.50     4327.71    132.12 o 
  15  -8   3     1730.06     1855.78     71.95 o 
  16  -8   3        3.78      100.17     41.69 o 
  17  -8   3     1087.00      982.40     66.21 o 
  18  -8   3        5.01      -26.33     60.55 o 
 -19  -7   3      115.72       92.06     74.83 o 
 -18  -7   3     4364.80     4527.17    181.92 o 
 -17  -7   3     6054.89     6481.22    127.33 o 
 -16  -7   3     1151.40     1080.54     51.50 o 
 -15  -7   3     2027.68     2049.93     60.53 o 
 -14  -7   3        1.37        6.87     28.25 o 
 -13  -7   3    18068.27    18295.02    197.98 o 
 -12  -7   3    10088.25    10173.91    140.61 o 
 -11  -7   3     3274.86     3350.20     74.86 o 
 -10  -7   3      280.33      276.72     26.80 o 
  -9  -7   3     3505.18     3525.38     54.56 o 
  -8  -7   3       55.66        4.00     16.53 o 
  -7  -7   3     3519.09     3937.80     77.65 o 
  -6  -7   3    29920.01    29313.59    314.74 o 
  -5  -7   3     2974.49     2701.96     41.18 o 
  -4  -7   3    40477.19    39594.38    333.42 o 
  -3  -7   3      921.10      955.69     29.52 o 
  -2  -7   3       31.35       54.52     10.74 o 
  -1  -7   3      136.45      193.33     14.97 o 
   0  -7   3     9421.90     9452.07    117.74 o 
   1  -7   3     3084.99     3602.33     45.53 o 
   3  -7   3     3247.81     3415.43    182.63 o 
   4  -7   3    19824.73    20128.45    508.38 o 
   5  -7   3    10091.19    10305.46    136.73 o 
   6  -7   3    22555.48    22095.47    248.47 o 
   7  -7   3    10134.14    10163.03    214.75 o 
   8  -7   3     5047.26     4917.16    111.84 o 
   9  -7   3     4463.39     4310.03     79.53 o 
  10  -7   3    10213.89    10545.72    166.95 o 
  11  -7   3     4392.78     4370.52     85.46 o 
  12  -7   3     1346.31     1401.21     54.43 o 
  13  -7   3     1757.99     1763.82     61.61 o 
  14  -7   3     2626.20     2783.93     86.39 o 
  15  -7   3    32660.23    33250.55    413.69 o 
  16  -7   3     3792.22     4062.18    112.33 o 
  17  -7   3      219.31      292.55     50.59 o 
  18  -7   3      318.54      237.07     66.86 o 
 -19  -6   3       64.78       85.46     71.63 o 
 -18  -6   3        3.96      -13.58     68.55 o 
 -17  -6   3      142.59      228.07     59.29 o 
 -16  -6   3      416.79      451.86     36.77 o 
 -15  -6   3       32.13       13.40     27.66 o 
 -14  -6   3     3571.96     3535.12     93.36 o 
 -13  -6   3     2517.51     2417.90     55.24 o 
 -12  -6   3     3734.88     3657.72     91.45 o 
 -11  -6   3      644.83      639.85     34.98 o 
 -10  -6   3     7700.46     7400.13     97.26 o 
  -9  -6   3     1088.29     1149.63     35.57 o 
  -8  -6   3    14744.70    14688.61    178.49 o 
  -7  -6   3    14032.92    14270.03    178.71 o 
  -6  -6   3      176.46      131.18     27.72 o 
  -5  -6   3    90937.55    90340.81    808.56 o 
  -4  -6   3    44210.02    45609.38    444.13 o 
  -3  -6   3    15535.09    15478.78    380.91 o 
  -2  -6   3     5829.62     6160.44     93.64 o 
  -1  -6   3     3384.89     3537.11     52.92 o 
   0  -6   3    36198.01    36336.63    411.23 o 
   1  -6   3     8956.47     9621.06    142.77 o 
   2  -6   3    67692.74    68050.95   1551.34 o 
   3  -6   3    25120.29    24713.56    599.30 o 
   4  -6   3      342.97      392.50     16.32 o 
   5  -6   3     3545.49     3994.05     57.09 o 
   6  -6   3     1977.21     1688.01     28.32 o 
   7  -6   3    14278.21    13989.48    157.22 o 
   8  -6   3    20121.38    19605.72    214.09 o 
   9  -6   3      897.68      862.19     32.87 o 
  10  -6   3      768.94      780.25     37.78 o 
  11  -6   3    10515.84    10794.01    154.00 o 
  12  -6   3     1290.66     1197.65     48.84 o 
  13  -6   3     4108.08     4427.28     90.62 o 
  14  -6   3     1209.10     1210.56     55.66 o 
  15  -6   3      650.04      846.25     81.03 o 
  16  -6   3     1307.68     1580.63     74.81 o 
  17  -6   3      175.36      218.12     47.45 o 
  18  -6   3      618.87      622.10     73.90 o 
 -19  -5   3       46.24      140.20     74.37 o 
 -18  -5   3     4723.52     5000.72    185.00 o 
 -17  -5   3     9087.91     8887.62    176.44 o 
 -16  -5   3      289.64      319.82     32.15 o 
 -15  -5   3      114.90      106.48     27.62 o 
 -14  -5   3      288.55      283.80     29.94 o 
 -13  -5   3     7763.24     7734.35    108.99 o 
 -12  -5   3     6753.99     6683.99    110.62 o 
 -11  -5   3     3833.71     3729.95     60.81 o 
 -10  -5   3      460.93      422.02     26.22 o 
  -9  -5   3     7459.99     7011.98     89.89 o 
  -8  -5   3     5976.67     6446.32     72.97 o 
  -7  -5   3     3228.97     3565.28     46.50 o 
  -6  -5   3     1400.59     1315.96     25.18 o 
  -5  -5   3    12233.60    11136.28    418.29 o 
  -4  -5   3    46236.98    45564.48    703.93 o 
  -2  -5   3     3637.25     4055.27     57.29 o 
  -1  -5   3     1060.42     1148.11     35.61 o 
   0  -5   3    28407.05    29809.30    301.11 o 
   1  -5   3     1239.04     1390.64     28.79 o 
   2  -5   3    99472.05    94912.15   2141.35 o 
   3  -5   3      602.80      470.77     21.21 o 
   4  -5   3    47776.35    48171.26    469.37 o 
   5  -5   3     2541.17     2443.19     30.41 o 
   6  -5   3     1140.58     1011.59     23.32 o 
   7  -5   3     9159.54     8691.21    104.62 o 
   8  -5   3    22240.61    21834.08    233.71 o 
   9  -5   3    12663.55    12267.74    144.85 o 
  10  -5   3    15132.31    15249.76    176.35 o 
  11  -5   3    21558.46    20987.70    261.00 o 
  12  -5   3       12.53       59.03     24.57 o 
  13  -5   3      120.24      153.80     28.91 o 
  14  -5   3     3111.89     3169.34     77.08 o 
  15  -5   3    35188.91    36444.52    441.87 o 
  16  -5   3     3240.81     3374.66    137.20 o 
  17  -5   3     1233.16     1351.49     71.07 o 
  18  -5   3       90.34       54.41     55.94 o 
 -19  -4   3       40.37      160.34     75.01 o 
 -18  -4   3     1041.19     1151.34     99.13 o 
 -17  -4   3     2238.60     2341.83    209.13 o 
 -16  -4   3     2515.45     2518.44     87.59 o 
 -15  -4   3      393.84      449.69     34.68 o 
 -14  -4   3        9.09        9.17     24.20 o 
 -13  -4   3        8.72       41.17     23.02 o 
 -12  -4   3     7949.94     7947.13    122.15 o 
 -11  -4   3     1559.24     1553.91     39.64 o 
 -10  -4   3     2248.23     2186.67     42.99 o 
  -9  -4   3     6607.44     6767.30     86.39 o 
  -8  -4   3     3577.50     3690.58     55.78 o 
  -7  -4   3       49.93      118.24     24.30 o 
  -6  -4   3     9433.84     9275.16     94.67 o 
  -5  -4   3    43449.46    46320.19    521.32 o 
  -4  -4   3    45750.02    47123.42    761.95 o 
  -3  -4   3     7918.48     8533.91    126.89 o 
  -2  -4   3      264.51      281.10     13.57 o 
  -1  -4   3     7884.86     8448.68     85.20 o 
   0  -4   3    13957.04    13982.45    189.16 o 
   1  -4   3    18172.75    20144.79    326.27 o 
   3  -4   3    15984.30    15635.57    251.49 o 
   4  -4   3     6541.88     7173.67     87.36 o 
   5  -4   3     4073.19     3842.14    113.13 o 
   6  -4   3     7900.31     8193.46    115.09 o 
   7  -4   3     8311.13     8130.81    118.83 o 
   8  -4   3    54454.17    54307.42    557.20 o 
   9  -4   3      248.18      210.72     24.50 o 
  10  -4   3     3156.27     3241.16     66.07 o 
  11  -4   3    19796.13    20744.59    274.46 o 
  12  -4   3     1077.77     1095.84     41.65 o 
  13  -4   3     5607.76     5575.29    143.60 o 
  14  -4   3     1489.78     1505.82     54.12 o 
  15  -4   3       98.40      105.72     46.39 o 
  16  -4   3     1370.70     1680.98     70.73 o 
  17  -4   3       41.89       68.99     46.98 o 
  18  -4   3       48.14       73.09     53.51 o 
 -19  -3   3      125.07      139.32     70.53 o 
 -18  -3   3      949.88      954.33     78.88 o 
 -17  -3   3     4294.31     4607.36    119.23 o 
 -16  -3   3     1164.76     1156.81     65.90 o 
 -15  -3   3     1512.10     1487.69     50.68 o 
 -14  -3   3     1244.47     1140.03     42.83 o 
 -13  -3   3     2760.04     2801.58     58.12 o 
 -12  -3   3     2355.50     2381.39     51.33 o 
 -11  -3   3     4762.75     4642.31     72.04 o 
 -10  -3   3     2342.26     2183.43     42.33 o 
  -9  -3   3     2593.33     2467.73     55.24 o 
  -8  -3   3    10271.56    10455.55    106.21 o 
  -7  -3   3     2439.95     2454.72     33.95 o 
  -6  -3   3    40581.41    41054.41    322.90 o 
  -5  -3   3    81950.47    81750.98   1041.78 o 
  -4  -3   3    38594.57    40529.32    682.88 o 
  -3  -3   3    24769.47    26403.59    268.94 o 
  -2  -3   3    31581.13    32932.10    370.02 o 
  -1  -3   3       64.41       85.21     13.96 o 
   0  -3   3    10647.17    10929.69    190.39 o 
   1  -3   3    36892.95    38276.41    873.25 o 
   2  -3   3      142.27      172.56     16.21 o 
   3  -3   3    23863.32    24702.31    578.85 o 
   5  -3   3    51791.49    52435.30    527.24 o 
   6  -3   3     1282.75     1167.46     35.13 o 
   7  -3   3     1107.27     1102.23     42.45 o 
   8  -3   3    27855.05    28501.87    343.53 o 
   9  -3   3    13104.01    12886.98    176.91 o 
  10  -3   3     4824.52     4761.56    114.76 o 
  11  -3   3    17809.62    17418.71    210.93 o 
  12  -3   3     1203.72     1301.33     87.91 o 
  13  -3   3     1607.27     1761.44     79.27 o 
  14  -3   3     6512.98     6488.74    109.55 o 
  15  -3   3    12398.85    12773.32    204.51 o 
  16  -3   3      279.53      294.62     44.96 o 
  17  -3   3     2369.61     2672.13    138.30 o 
  18  -3   3      627.82      651.02     54.62 o 
 -19  -2   3       20.05       60.99     70.39 o 
 -18  -2   3     2510.67     2861.09    128.39 o 
 -17  -2   3     1625.16     1544.00     77.93 o 
 -16  -2   3     1958.74     2058.83     82.48 o 
 -15  -2   3      271.42      325.42     30.64 o 
 -14  -2   3     3008.80     2944.93     98.00 o 
 -13  -2   3     6141.85     6317.88     91.57 o 
 -12  -2   3     3847.13     3840.71     81.37 o 
 -11  -2   3     3018.21     3082.77     54.90 o 
 -10  -2   3    10621.49    10747.90    109.38 o 
  -9  -2   3     1313.61     1441.44     30.04 o 
  -8  -2   3     1925.32     2002.22     35.62 o 
  -7  -2   3      737.89     1066.21     20.29 o 
  -6  -2   3       31.32       64.56      9.32 o 
  -5  -2   3     9543.14     8950.26    134.79 o 
  -4  -2   3     4811.65     5153.22     97.44 o 
  -3  -2   3    37277.12    39515.59    982.45 o 
  -2  -2   3    11118.18    11853.80    161.91 o 
  -1  -2   3     9914.67    10146.32    170.23 o 
   0  -2   3     9894.20    10542.04    110.09 o 
   1  -2   3     7551.34     8617.87    118.22 o 
   2  -2   3     2345.95     2314.00     55.84 o 
   3  -2   3      459.54      598.73     21.18 o 
   4  -2   3       11.38       37.77     19.95 o 
   5  -2   3    31168.28    32383.91    373.92 o 
   6  -2   3     4855.65     5597.35     98.50 o 
   7  -2   3     4725.17     4957.30    104.94 o 
   8  -2   3    30199.51    31700.01    378.95 o 
   9  -2   3    10338.65    10466.90    199.57 o 
  10  -2   3     3686.73     3822.88     79.35 o 
  11  -2   3     7618.07     7783.83    128.62 o 
  12  -2   3      152.92      179.29     32.71 o 
  13  -2   3     5473.51     5473.82    112.50 o 
  14  -2   3     3405.19     3265.81    177.44 o 
  15  -2   3     2163.06     2343.87     70.46 o 
  16  -2   3      447.49      534.79     44.33 o 
  17  -2   3      803.94      771.41     52.70 o 
  18  -2   3      964.47     1110.49     76.12 o 
 -19  -1   3      443.81      579.83     85.76 o 
 -18  -1   3      193.82       86.38     55.14 o 
 -17  -1   3      235.14      281.74     49.62 o 
 -16  -1   3     4146.61     3940.19    106.54 o 
 -15  -1   3      934.44      944.65     41.43 o 
 -14  -1   3     8059.31     8091.67    119.44 o 
 -13  -1   3     1913.88     1762.94     64.00 o 
 -12  -1   3     9567.55     9539.99    120.55 o 
 -11  -1   3    10492.79    10462.95    116.23 o 
 -10  -1   3       42.10       37.61     14.62 o 
  -9  -1   3        9.60       15.29     12.14 o 
  -8  -1   3     9570.65     9793.01    165.23 o 
  -7  -1   3     1807.72     1609.87     29.62 o 
  -6  -1   3    19951.20    18755.71    167.83 o 
  -5  -1   3    36933.63    37384.68    615.03 o 
  -4  -1   3       26.31       44.66     10.77 o 
  -3  -1   3       61.64       78.70     11.30 o 
  -2  -1   3     6744.59     6927.44    119.80 o 
  -1  -1   3     8126.20     8260.48    113.02 o 
   0  -1   3      158.50      153.66     10.04 o 
   1  -1   3     1259.29     1571.94     64.40 o 
   2  -1   3    20601.18    21482.98    277.24 o 
   3  -1   3     5517.05     5633.08     75.13 o 
   4  -1   3    58760.51    60299.80   1354.22 o 
   5  -1   3    44352.64    44026.77    705.01 o 
   6  -1   3     9593.14     9977.63    133.43 o 
   7  -1   3    32591.82    32907.43    388.02 o 
   8  -1   3    23857.68    23983.39    294.82 o 
   9  -1   3      403.95      325.21     28.90 o 
  10  -1   3        4.67       34.62     24.17 o 
  11  -1   3      696.57      659.60     41.29 o 
  12  -1   3     1952.93     1995.17     73.06 o 
  13  -1   3     1561.64     1620.83     88.15 o 
  14  -1   3     6339.05     6214.82    176.92 o 
  15  -1   3     1546.48     1840.43    182.40 o 
  16  -1   3     1695.87     1640.03     63.84 o 
  17  -1   3     1205.76     1263.40     62.46 o 
  18  -1   3      415.29      507.77     60.59 o 
 -19   0   3       56.07      -20.09     67.52 o 
 -18   0   3     4365.33     4631.76    142.42 o 
 -17   0   3      438.39      408.57     58.48 o 
 -16   0   3       67.41       44.01     49.77 o 
 -15   0   3      999.20      959.52     52.94 o 
 -14   0   3     2504.49     2445.03     92.05 o 
 -13   0   3    21251.18    21162.96    253.78 o 
 -12   0   3      214.84      189.06     22.06 o 
 -11   0   3      298.75      261.29     20.90 o 
 -10   0   3    15893.34    15659.38    158.26 o 
  -9   0   3      976.65      965.18     28.06 o 
  -8   0   3     4653.08     4348.11     55.39 o 
  -7   0   3      621.84      609.12     21.67 o 
  -6   0   3      979.02      935.96     25.08 o 
  -5   0   3    30551.48    30063.78    536.99 o 
  -4   0   3      259.96      263.12     30.53 o 
  -3   0   3    19087.78    20213.50    270.55 o 
  -2   0   3     1916.73     2047.37     31.28 o 
  -1   0   3     2108.38     2071.80     35.27 o 
   0   0   3      314.17      354.64     26.09 o 
   2   0   3      825.13      999.69     30.00 o 
   3   0   3     3816.43     4329.67     70.27 o 
   4   0   3      308.24      318.47     19.21 o 
   5   0   3    12031.84    11740.47    303.09 o 
   6   0   3    14492.31    14127.87    217.01 o 
   7   0   3     1297.37     1469.10     41.51 o 
   8   0   3     3154.01     2829.36     61.80 o 
   9   0   3    27887.50    27420.90    337.09 o 
  10   0   3     3777.80     3890.41     81.07 o 
  11   0   3      443.30      454.70     37.07 o 
  12   0   3      223.84      255.29     34.93 o 
  13   0   3     1870.33     1801.36     87.53 o 
  14   0   3     4271.97     4160.79    116.56 o 
  15   0   3     7000.85     7372.91    200.33 o 
  16   0   3     1063.44      973.71     53.06 o 
  17   0   3      497.31      464.46     54.84 o 
  18   0   3      551.31      653.61     64.43 o 
 -19   1   3     1070.58      938.38     97.33 o 
 -18   1   3      592.51      558.23     68.56 o 
 -17   1   3     1513.07     1442.17     87.24 o 
 -16   1   3     2587.90     2492.73     86.28 o 
 -15   1   3      259.21      271.81     29.60 o 
 -14   1   3     7052.32     7082.25    121.51 o 
 -13   1   3     7738.86     7637.38    113.86 o 
 -12   1   3    25444.18    25651.93    271.90 o 
 -11   1   3     7424.93     7293.27     88.64 o 
 -10   1   3      103.39       60.94     24.57 o 
  -9   1   3     1070.61     1104.14     28.06 o 
  -8   1   3     3523.95     3676.29     49.22 o 
  -7   1   3     8790.00     8623.24     88.97 o 
  -6   1   3      995.23      630.83     29.55 o 
  -5   1   3     1976.96     2035.31     45.28 o 
  -4   1   3     6375.73     6897.31    107.10 o 
  -3   1   3    40237.27    41944.65    467.82 o 
  -2   1   3    51491.54    53556.71    684.52 o 
  -1   1   3    20569.27    20879.14    325.30 o 
   1   1   3     7556.41     8471.78    206.47 o 
   3   1   3    34219.14    35769.39    464.95 o 
   4   1   3    20388.40    20968.00    343.79 o 
   5   1   3    30046.60    29536.38    695.01 o 
   6   1   3     1131.64     1149.40     39.55 o 
   7   1   3    86277.52    86489.63    971.96 o 
   8   1   3    41567.98    41517.13    486.43 o 
   9   1   3     2178.16     1966.92     54.30 o 
  10   1   3     4202.91     4471.65     88.35 o 
  11   1   3      664.35      653.21     41.69 o 
  12   1   3      149.82      100.06     45.26 o 
  13   1   3       12.75       24.99     38.89 o 
  14   1   3     2638.34     2346.46     90.03 o 
  15   1   3      264.64      323.51     46.83 o 
  16   1   3     2710.66     2723.13     95.73 o 
  17   1   3     1409.02     1466.29     81.90 o 
  18   1   3      685.09      792.02     68.88 o 
 -19   2   3      100.43      136.57     73.74 o 
 -18   2   3     4909.97     4986.95    149.95 o 
 -17   2   3      554.75      513.31     90.51 o 
 -16   2   3      313.71      377.92     76.76 o 
 -15   2   3      822.63      819.10     39.19 o 
 -14   2   3      785.75      755.37     37.89 o 
 -13   2   3     7629.61     7548.99    103.86 o 
 -12   2   3      349.72      296.33     25.32 o 
 -11   2   3      706.33      758.19     28.56 o 
 -10   2   3     4989.09     5023.12     66.11 o 
  -9   2   3      239.37      209.42     18.97 o 
  -8   2   3      952.93     1023.06     39.05 o 
  -7   2   3      896.12     1095.87     22.85 o 
  -6   2   3     4303.82     3932.59     72.83 o 
  -5   2   3    41167.63    39951.86    820.90 o 
  -4   2   3    12754.46    12911.44    156.29 o 
  -3   2   3    10053.36    10274.50    124.75 o 
  -2   2   3     3689.11     3802.01     61.38 o 
  -1   2   3      139.82      122.28     35.79 o 
   0   2   3     8532.05     8960.45    220.40 o 
   2   2   3     2504.51     2439.08     65.38 o 
   4   2   3     3470.46     3694.38     77.65 o 
   5   2   3     1494.43     1250.64     67.99 o 
   6   2   3     3390.82     3045.90     79.39 o 
   7   2   3      729.10      907.48     39.95 o 
   8   2   3    38014.59    39009.36    542.44 o 
   9   2   3    18099.22    18272.41    237.65 o 
  10   2   3     6665.63     6676.66    113.07 o 
  11   2   3     4428.05     4547.77     92.59 o 
  12   2   3     1114.47     1074.34     76.13 o 
  13   2   3     4095.04     3843.14    223.88 o 
  14   2   3     2752.93     2768.47     97.25 o 
  15   2   3      396.78      489.30     65.64 o 
  16   2   3     2194.79     2237.78    209.78 o 
  17   2   3      178.28      207.34     48.52 o 
  18   2   3      951.68      876.59     71.03 o 
 -19   3   3      556.47      485.98     85.48 o 
 -18   3   3        2.26      -33.70     53.40 o 
 -17   3   3     2185.50     2022.19    138.31 o 
 -16   3   3      123.60      127.40     67.09 o 
 -15   3   3     1477.26     1554.58     58.48 o 
 -14   3   3       13.70        1.36     24.58 o 
 -13   3   3     4839.64     4846.14     78.04 o 
 -12   3   3    14382.83    14589.38    169.22 o 
 -11   3   3       86.83       90.03     20.36 o 
 -10   3   3     1046.04      953.77     30.33 o 
  -9   3   3       46.49       27.27     17.46 o 
  -8   3   3       87.87      126.11      9.44 o 
  -7   3   3     4607.64     4792.29     60.66 o 
  -6   3   3     8011.08     8128.94     91.11 o 
  -5   3   3     2863.74     2630.48     51.34 o 
  -4   3   3     9073.84     9143.24    131.05 o 
  -3   3   3    23795.44    24661.93    384.64 o 
  -2   3   3     5578.68     5744.75    104.85 o 
  -1   3   3       24.09      -10.61     15.24 o 
   0   3   3    62044.90    62124.21   1400.80 o 
   4   3   3      153.73      207.38     24.00 o 
   5   3   3     8823.46     8954.74    248.56 o 
   6   3   3     1017.48     1276.23     78.21 o 
   7   3   3    88544.98    89880.27   1161.19 o 
   8   3   3    29689.17    30267.50    313.25 o 
   9   3   3      410.76      376.95     42.46 o 
  10   3   3      512.78      495.29     35.61 o 
  11   3   3     1142.98     1082.62     60.07 o 
  12   3   3      130.86       92.63     37.51 o 
  13   3   3     1519.60     1452.67    105.50 o 
  14   3   3       39.14        3.04     41.12 o 
  15   3   3     4988.87     4830.63    104.28 o 
  16   3   3     2591.50     2575.82    141.48 o 
  17   3   3     2112.92     2077.43     96.78 o 
  18   3   3     2573.64     2652.21    112.47 o 
 -19   4   3      566.96      643.17     92.20 o 
 -18   4   3     1389.99     1422.45    231.92 o 
 -17   4   3     1207.01     1130.07     79.75 o 
 -16   4   3      878.78     1015.27     73.52 o 
 -15   4   3      141.59      203.25     32.41 o 
 -14   4   3        7.62      -24.10     24.53 o 
 -13   4   3     1056.06     1038.06     39.99 o 
 -12   4   3     2339.05     2209.24     51.41 o 
 -11   4   3      243.39      215.52     23.31 o 
 -10   4   3       68.89       77.42     18.52 o 
  -9   4   3     3815.54     3631.35     64.60 o 
  -8   4   3        2.14       17.53     10.27 o 
  -7   4   3     1477.95     1451.01     27.99 o 
  -6   4   3    16322.77    15513.57    136.35 o 
  -5   4   3    49828.54    49139.54    554.76 o 
  -4   4   3    18716.92    18572.82    310.01 o 
  -3   4   3    42148.21    44150.04    695.39 o 
  -2   4   3     1222.16     1205.04     36.30 o 
  -1   4   3    23908.48    25670.17    336.41 o 
   0   4   3     3747.15     3691.94    116.80 o 
   1   4   3     4755.95     4552.70     70.35 o 
   2   4   3     6209.72     6809.74    158.98 o 
   4   4   3    19215.62    19940.23    300.66 o 
   5   4   3     4613.50     4620.84    278.03 o 
   6   4   3     1548.62     1506.60     86.52 o 
   7   4   3     5545.80     5603.76     79.17 o 
   8   4   3    14903.33    15468.87    151.55 o 
   9   4   3     2191.68     2391.44     37.69 o 
  10   4   3      344.80      463.26     39.01 o 
  11   4   3     3915.14     4229.53    142.85 o 
  12   4   3     2441.39     2225.23     81.82 o 
  13   4   3      160.83      150.44     48.54 o 
  14   4   3      968.20     1143.61     58.87 o 
  15   4   3     1141.98     1148.17     58.88 o 
  16   4   3     5683.16     5714.51    242.49 o 
  17   4   3     1850.87     1891.12    146.76 o 
  18   4   3     2626.81     2736.09    115.52 o 
 -19   5   3        5.02      -93.31     67.69 o 
 -18   5   3      229.26      191.87     52.12 o 
 -17   5   3      112.49      105.94     53.78 o 
 -16   5   3       63.20       -2.95     46.02 o 
 -15   5   3      821.64      747.04    130.90 o 
 -14   5   3     2661.28     2631.29     65.03 o 
 -13   5   3      743.79      727.57     52.62 o 
 -12   5   3      143.08      193.49     37.40 o 
 -11   5   3     5881.81     6002.11     97.79 o 
 -10   5   3      114.44      188.42     21.26 o 
  -9   5   3        1.12       -6.93      9.88 o 
  -8   5   3     4890.82     5120.76     66.54 o 
  -7   5   3     1439.24     1445.44     36.17 o 
  -6   5   3      450.23      478.20     26.65 o 
  -5   5   3    70359.87    67955.43    743.16 o 
  -4   5   3    28029.73    28850.01    313.27 o 
  -3   5   3    15173.21    15318.15    257.36 o 
  -2   5   3    32352.08    33852.94    443.00 o 
  -1   5   3      203.71      246.94     18.89 o 
   0   5   3    43340.66    44979.58    578.63 o 
   1   5   3      520.84      607.57     44.02 o 
   2   5   3    30499.54    31034.52    502.81 o 
   3   5   3    19855.38    20954.26    329.13 o 
   4   5   3      941.87      867.94     38.89 o 
   5   5   3     4054.81     4617.57     96.24 o 
   6   5   3      604.06      629.37     29.82 o 
   7   5   3    18380.09    18478.88    247.98 o 
   8   5   3      260.79      314.94     23.87 o 
   9   5   3      301.02      388.98     28.96 o 
  10   5   3      307.58      300.07     27.09 o 
  11   5   3      275.63      255.37     19.72 o 
  12   5   3      612.51      579.34     43.06 o 
  13   5   3      187.38      161.54     32.16 o 
  14   5   3      332.10      324.16     57.31 o 
  15   5   3     7592.68     8035.17    153.22 o 
  16   5   3      325.42      392.80     48.06 o 
  17   5   3      634.50      586.12     67.40 o 
  18   5   3     2880.07     3111.77    128.44 o 
 -19   6   3      208.09      180.63     77.43 o 
 -18   6   3     1201.44     1330.23     78.38 o 
 -17   6   3      699.91      823.32     65.55 o 
 -16   6   3       86.97      116.10     50.85 o 
 -15   6   3       69.66       67.34     43.57 o 
 -14   6   3      456.40      433.54     35.82 o 
 -13   6   3    14885.18    14522.89    191.80 o 
 -12   6   3     4667.67     4707.80     80.54 o 
 -11   6   3     1377.73     1342.70     42.50 o 
 -10   6   3     1024.19     1016.72     48.29 o 
  -9   6   3      732.52      728.17     25.84 o 
  -8   6   3      278.12      338.16     39.95 o 
  -7   6   3     2183.17     2201.75     41.95 o 
  -6   6   3     7531.29     7648.12    107.06 o 
  -5   6   3       17.23       23.74     17.52 o 
  -4   6   3    16459.06    17012.32    192.50 o 
  -3   6   3    41087.58    41933.66    663.96 o 
  -2   6   3    17059.64    17556.44    206.43 o 
  -1   6   3    55227.49    57456.77    634.09 o 
   0   6   3      114.52      189.36     17.28 o 
   1   6   3        4.57       66.71      9.62 o 
   2   6   3    21874.16    22375.60    225.15 o 
   3   6   3    24701.33    24498.75    280.49 o 
   4   6   3    16570.56    16694.71    184.65 o 
   5   6   3     4342.15     4339.60     65.41 o 
   6   6   3     3097.33     3118.09     88.12 o 
   7   6   3     7555.84     7732.88    119.71 o 
   8   6   3       24.97        2.66     17.14 o 
   9   6   3      265.81      260.14     23.72 o 
  10   6   3     1061.26      942.76     38.76 o 
  11   6   3     8959.74     9237.06    136.20 o 
  12   6   3     5221.81     5274.37     91.02 o 
  13   6   3      689.63      652.82     43.95 o 
  14   6   3      214.21      213.72     50.15 o 
  15   6   3     3884.37     4121.87    119.76 o 
  16   6   3     6796.59     6748.29    164.53 o 
  17   6   3      722.53      848.97     77.26 o 
  18   6   3     5913.45     5923.15    185.66 o 
 -19   7   3      397.93      385.77     86.59 o 
 -18   7   3       10.62       22.93     67.63 o 
 -17   7   3     2609.77     2786.43    113.18 o 
 -16   7   3       22.04       37.04     44.17 o 
 -15   7   3      458.33      429.93     45.04 o 
 -14   7   3      973.82      901.44     85.40 o 
 -13   7   3       12.87       42.95     27.83 o 
 -12   7   3     4293.53     4209.18     87.24 o 
 -11   7   3      225.64      257.58     26.32 o 
 -10   7   3     1471.07     1519.12     28.03 o 
  -9   7   3       32.71       34.94     15.87 o 
  -8   7   3     4077.10     4143.79     66.21 o 
  -7   7   3     1092.38     1124.12     38.25 o 
  -6   7   3    14062.85    13871.99    153.80 o 
  -5   7   3    32825.20    32855.14    272.01 o 
  -4   7   3     4922.49     5045.58     72.82 o 
  -3   7   3     3928.35     4462.76     58.95 o 
  -2   7   3    22503.44    23286.09    236.99 o 
  -1   7   3    23231.77    25429.67    291.23 o 
   0   7   3     7547.24     8136.58    131.17 o 
   1   7   3      187.77      245.27     29.24 o 
   2   7   3     1773.79     1974.19     35.40 o 
   3   7   3     4731.47     5232.89     64.14 o 
   4   7   3     4410.79     5113.41    129.45 o 
   5   7   3     4341.00     4739.54    138.39 o 
   6   7   3     1605.01     1815.60     31.73 o 
   7   7   3     2107.42     2142.47     58.52 o 
   8   7   3     1301.89     1222.26     54.39 o 
   9   7   3      852.99     1046.33     41.01 o 
  10   7   3       13.26       94.61     59.30 o 
  11   7   3       89.52      119.13     30.79 o 
  12   7   3       83.28       56.19     32.05 o 
  13   7   3      365.81      391.67     41.63 o 
  14   7   3      128.85      197.89     41.94 o 
  15   7   3     4026.72     4325.50    130.62 o 
  16   7   3      548.53      480.33     67.66 o 
  17   7   3      452.55      445.65     69.38 o 
  18   7   3      982.66     1070.63     89.23 o 
 -19   8   3      219.91      210.30     84.00 o 
 -18   8   3     3687.16     3936.73    172.72 o 
 -17   8   3       20.21       92.10     49.51 o 
 -16   8   3     1514.24     1539.75     76.31 o 
 -15   8   3       30.67       27.91     37.09 o 
 -14   8   3      462.97      415.22     44.15 o 
 -13   8   3    13973.17    14158.98    192.68 o 
 -12   8   3     2295.25     2425.61     67.92 o 
 -11   8   3       66.28       80.12     26.18 o 
 -10   8   3       13.62       11.97     16.37 o 
  -9   8   3        3.47       14.24     15.24 o 
  -8   8   3      677.72      644.18     40.25 o 
  -7   8   3      769.61      871.04     36.51 o 
  -6   8   3     6543.55     6901.37     80.28 o 
  -5   8   3    30305.45    30145.38    250.65 o 
  -4   8   3       35.54       35.74     13.15 o 
  -3   8   3     4360.28     4300.19     53.48 o 
  -2   8   3     3564.49     3838.25     59.75 o 
  -1   8   3    18505.65    18113.19    169.74 o 
   0   8   3    60718.10    63112.83    686.73 o 
   1   8   3     5520.36     6184.27     74.59 o 
   2   8   3    26997.92    27017.39    245.85 o 
   3   8   3       76.22      111.38      8.80 o 
   4   8   3       74.21       67.29     13.05 o 
   5   8   3      826.09      703.71     26.39 o 
   6   8   3     9720.32    10199.92    124.75 o 
   7   8   3    11264.63    11872.44    169.56 o 
   8   8   3      148.68      139.59     24.34 o 
   9   8   3        0.11      -21.66     24.34 o 
  10   8   3     4580.62     4849.20    146.83 o 
  11   8   3    14662.57    14288.56    227.35 o 
  12   8   3     1657.29     1721.62     96.95 o 
  13   8   3     2340.79     2371.10     59.89 o 
  14   8   3     7399.79     7301.20    198.37 o 
  15   8   3     4164.72     4102.17    191.54 o 
  16   8   3     3231.41     2854.11    284.97 o 
  17   8   3       70.87      104.51     59.75 o 
  18   8   3     1828.80     1818.92    115.77 o 
 -18   9   3      357.63      266.59     84.37 o 
 -17   9   3     3665.82     3936.96    121.29 o 
 -16   9   3      227.67      239.25     46.14 o 
 -15   9   3     1509.89     1441.01     68.30 o 
 -14   9   3      139.92      113.19     38.10 o 
 -13   9   3     4902.11     4752.41    102.06 o 
 -12   9   3     5730.08     5769.77     97.51 o 
 -11   9   3     4189.90     4181.13     82.50 o 
 -10   9   3     2890.22     2833.50     56.13 o 
  -9   9   3       15.87       30.22     17.16 o 
  -8   9   3       90.16       76.73     16.03 o 
  -7   9   3     2161.49     2237.90     46.95 o 
  -6   9   3    50245.15    51124.50    414.75 o 
  -5   9   3      911.90     1021.27     38.78 o 
  -4   9   3    19196.68    19470.71    172.81 o 
  -3   9   3      960.39      821.74     23.44 o 
  -2   9   3     8346.43     8728.04     91.46 o 
  -1   9   3    40990.59    43355.64    474.23 o 
   0   9   3     1004.81     1193.55     43.13 o 
   1   9   3     6043.10     6878.94     75.06 o 
   2   9   3     9986.89    10155.68     94.89 o 
   3   9   3      527.35      498.61     15.78 o 
   4   9   3     1334.73     1190.60     32.79 o 
   5   9   3      246.60      200.15     29.19 o 
   6   9   3       56.30       38.11     16.28 o 
   7   9   3      797.16      904.69     23.92 o 
   8   9   3     3297.81     3008.02     87.20 o 
   9   9   3      720.58      567.07     42.20 o 
  10   9   3      712.48      738.27     47.91 o 
  11   9   3      340.89      391.85     42.82 o 
  12   9   3       24.41       19.65     34.50 o 
  13   9   3     1086.89     1145.67     91.88 o 
  14   9   3     1006.99     1066.03     44.79 o 
  15   9   3      470.24      436.94     64.36 o 
  16   9   3       48.26      -21.55     58.67 o 
  17   9   3      208.38      353.05     73.18 o 
 -18  10   3      788.61      957.61    108.88 o 
 -17  10   3       13.94       -9.54     49.18 o 
 -16  10   3     2322.87     2437.93     89.86 o 
 -15  10   3       18.11      -34.75     37.31 o 
 -14  10   3      487.92      442.30     46.80 o 
 -13  10   3     8123.31     7982.94    264.45 o 
 -12  10   3      300.72      298.01     39.08 o 
 -11  10   3      405.08      436.70     25.68 o 
 -10  10   3     3978.95     3779.66     61.35 o 
  -9  10   3     2149.41     2198.75     47.34 o 
  -8  10   3     2594.46     2634.83     49.31 o 
  -7  10   3        0.13       14.00     15.66 o 
  -6  10   3     9257.17     9046.56     89.89 o 
  -5  10   3    77314.29    76587.18    612.90 o 
  -4  10   3     3877.85     3992.81     45.91 o 
  -3  10   3     1899.09     1705.14     25.98 o 
  -2  10   3     3310.43     3677.07     46.07 o 
  -1  10   3     5044.37     4711.41     64.74 o 
   0  10   3    96195.03    97039.01    840.34 o 
   1  10   3       26.58       60.56     12.01 o 
   2  10   3    25489.75    24967.56    213.61 o 
   3  10   3     3739.86     3484.04     66.86 o 
   4  10   3      248.27      273.75     25.45 o 
   5  10   3     7483.13     7624.14    158.98 o 
   6  10   3     1902.81     1836.05     51.83 o 
   7  10   3     1194.16     1246.32     55.18 o 
   8  10   3     1973.41     1978.48     76.53 o 
   9  10   3      870.24      758.54     48.72 o 
  10  10   3     3954.30     4169.20    102.91 o 
  11  10   3     3367.37     3051.27     93.22 o 
  12  10   3     1373.18     1482.65     70.45 o 
  13  10   3      669.93      560.71     83.03 o 
  14  10   3     9927.79     9711.35    188.84 o 
  15  10   3     5418.05     5434.78    121.43 o 
  16  10   3      784.09      930.34     92.36 o 
  17  10   3        5.60      -17.90     66.30 o 
 -18  11   3     2954.84     3053.26    163.58 o 
 -17  11   3     3414.04     3082.81    160.56 o 
 -16  11   3      448.91      452.31     59.58 o 
 -15  11   3     2373.72     2294.99     86.73 o 
 -14  11   3     5343.75     5106.93    114.29 o 
 -13  11   3    14507.50    14036.26    249.66 o 
 -12  11   3     6477.51     6363.95    121.66 o 
 -11  11   3    10298.66    10074.58    132.36 o 
 -10  11   3     1322.70     1283.19     44.76 o 
  -9  11   3     3161.92     3196.83     85.34 o 
  -8  11   3      845.75      782.03     31.68 o 
  -7  11   3     4789.57     4772.40     69.05 o 
  -6  11   3    19961.60    18674.26    184.37 o 
  -5  11   3      550.43      686.12     29.51 o 
  -4  11   3    55154.05    54844.43    454.06 o 
  -3  11   3       23.68       78.18     12.79 o 
  -2  11   3      614.68      691.46     27.38 o 
  -1  11   3    14443.57    15156.63    138.27 o 
   0  11   3      376.16      331.29     20.18 o 
   1  11   3     7505.31     7382.70     83.04 o 
   2  11   3     5969.90     6101.80     80.14 o 
   3  11   3       20.21       21.61     16.13 o 
   4  11   3     9365.46     9417.17    126.51 o 
   5  11   3       84.42      130.16     19.53 o 
   6  11   3        9.95        8.68     17.31 o 
   7  11   3     4395.60     4196.57     83.24 o 
   8  11   3      390.30      430.27     34.44 o 
   9  11   3        5.51       28.62     32.84 o 
  10  11   3     9113.78     9034.11    176.88 o 
  11  11   3     1776.59     1718.65     73.47 o 
  12  11   3      917.54      806.97     59.89 o 
  13  11   3     1145.05     1284.46     79.84 o 
  14  11   3     1219.79     1350.27     77.43 o 
  15  11   3     2495.02     2681.75     71.24 o 
  16  11   3      160.44      194.66     72.86 o 
  17  11   3     1123.17     1119.32    104.81 o 
 -18  12   3       26.61      100.10     86.19 o 
 -17  12   3       29.23       -9.28     76.12 o 
 -16  12   3      436.30      408.52     91.83 o 
 -15  12   3     1045.50     1109.08     65.41 o 
 -14  12   3     1076.96      974.77     61.38 o 
 -13  12   3     2959.66     2955.93     87.78 o 
 -12  12   3     2846.23     2853.35     83.80 o 
 -11  12   3      158.88      208.44     28.69 o 
 -10  12   3     2089.50     2155.58     71.04 o 
  -9  12   3      271.00      280.53     28.30 o 
  -8  12   3     4998.38     4965.33     82.29 o 
  -7  12   3      105.18      162.79     24.04 o 
  -6  12   3     7307.72     7416.90     89.25 o 
  -5  12   3    70381.86    70200.10    576.23 o 
  -4  12   3     2366.65     2768.86     44.08 o 
  -3  12   3    10082.37     9517.73     84.64 o 
  -2  12   3     2106.03     2244.23     38.52 o 
  -1  12   3     3236.60     3318.31     46.68 o 
   0  12   3    45866.55    46713.45    386.51 o 
   1  12   3     4005.80     4073.22     57.74 o 
   2  12   3      339.47      429.50     24.51 o 
   3  12   3     3574.94     3474.19     55.66 o 
   4  12   3      297.52      355.65     17.14 o 
   5  12   3     2602.86     2756.66     65.87 o 
   6  12   3    10544.57    10782.15    166.41 o 
   7  12   3     1080.79     1213.76     49.50 o 
   8  12   3    10638.66    11069.95    169.78 o 
   9  12   3     2610.23     2882.04    173.09 o 
  10  12   3     2945.12     3085.31    183.46 o 
  11  12   3      431.01      423.05     49.46 o 
  12  12   3      413.88      461.31     53.86 o 
  13  12   3      476.97      620.73     60.37 o 
  14  12   3     4154.99     4395.87    124.12 o 
  15  12   3     3580.77     3761.72    217.99 o 
  16  12   3     3287.55     3195.45    157.62 o 
  17  12   3      212.35      239.75     81.90 o 
 -17  13   3     1154.86     1066.70    118.71 o 
 -16  13   3        5.68      -17.97     52.31 o 
 -15  13   3     2361.20     2280.16    117.69 o 
 -14  13   3     6719.58     6616.96    136.17 o 
 -13  13   3    13250.28    12945.63    202.61 o 
 -12  13   3     4092.01     4154.37     76.66 o 
 -11  13   3     7181.42     7357.01    111.26 o 
 -10  13   3     2313.72     2232.43     58.40 o 
  -9  13   3     2930.54     2816.12     63.44 o 
  -8  13   3     1083.31     1085.39     43.39 o 
  -7  13   3     6466.29     6426.85     96.68 o 
  -6  13   3     2860.64     2610.21     48.43 o 
  -5  13   3     2992.67     3046.01     48.50 o 
  -4  13   3    29265.60    29052.59    254.29 o 
  -3  13   3      338.84      433.08     25.51 o 
  -2  13   3    11885.59    11736.73    129.22 o 
  -1  13   3     5122.30     4896.54     60.98 o 
   0  13   3      342.89      322.04     16.87 o 
   1  13   3     4557.11     4253.65     60.85 o 
   2  13   3     2312.36     2371.19     44.41 o 
   3  13   3     1138.26     1075.33     32.31 o 
   4  13   3     6994.62     6992.34     81.31 o 
   5  13   3     2117.80     2037.79     61.47 o 
   6  13   3     4430.52     4165.70     88.85 o 
   7  13   3     2494.19     2462.85     90.91 o 
   8  13   3     1191.74     1120.32     80.75 o 
   9  13   3     2752.92     2698.51     60.23 o 
  10  13   3    16758.60    16151.72    402.68 o 
  11  13   3     4603.93     4306.00    116.75 o 
  12  13   3     4064.49     3901.37    112.53 o 
  13  13   3     4668.15     4641.33    185.82 o 
  14  13   3     1340.04     1258.75     72.02 o 
  15  13   3     3527.40     3805.77    171.10 o 
  16  13   3      252.61      105.62     78.68 o 
 -17  14   3     1244.54     1176.78    125.68 o 
 -16  14   3       69.08      169.60     83.08 o 
 -15  14   3       67.34       76.70     53.28 o 
 -14  14   3      341.43      361.00     51.69 o 
 -13  14   3      167.45      201.53     44.12 o 
 -12  14   3     2177.04     2234.48     70.66 o 
 -11  14   3      304.40      305.83     44.18 o 
 -10  14   3      423.94      384.38     34.88 o 
  -9  14   3      399.18      368.82     33.33 o 
  -8  14   3     4045.98     3738.14     98.13 o 
  -7  14   3     4039.04     3908.86     59.61 o 
  -6  14   3     2114.70     2216.74     49.33 o 
  -5  14   3    15069.66    14820.63    143.34 o 
  -4  14   3      264.07      218.18     19.66 o 
  -3  14   3      545.20      582.92     36.16 o 
  -2  14   3    12901.11    12701.64    125.78 o 
  -1  14   3     3302.17     3540.92     54.30 o 
   0  14   3    16687.88    16978.48    139.19 o 
   1  14   3     7161.78     7269.95     83.49 o 
   2  14   3     5804.57     5890.06     77.70 o 
   3  14   3     1949.69     1889.38     42.52 o 
   4  14   3       64.82       35.00     18.67 o 
   5  14   3     2195.56     2200.08     67.36 o 
   6  14   3     5310.39     5090.84    139.37 o 
   7  14   3     6157.07     6386.10    174.18 o 
   8  14   3    12206.81    12119.88    189.91 o 
   9  14   3     3246.36     3560.49    135.33 o 
  10  14   3     5595.65     5519.05    131.26 o 
  11  14   3      256.74      329.72     51.20 o 
  12  14   3       13.34      -24.88     44.32 o 
  13  14   3     1652.38     1696.29    117.01 o 
  14  14   3      970.45      945.18    106.56 o 
  15  14   3      650.38      548.29     95.38 o 
  16  14   3     2430.18     2776.08    301.47 o 
 -17  15   3     1967.41     1922.75    151.99 o 
 -16  15   3      165.26      122.45     88.87 o 
 -15  15   3     3470.27     3505.43    118.48 o 
 -14  15   3     6960.88     6908.74    297.21 o 
 -13  15   3     7131.99     7349.32    146.26 o 
 -12  15   3     1141.30     1123.62     49.24 o 
 -11  15   3      461.52      428.65     37.75 o 
 -10  15   3     2550.51     2292.09     63.43 o 
  -9  15   3       41.52       14.83     27.45 o 
  -8  15   3     6566.38     6528.20    154.83 o 
  -7  15   3       69.21       50.43     19.16 o 
  -6  15   3    12769.13    12839.25    141.54 o 
  -5  15   3    15725.66    15648.44    151.65 o 
  -4  15   3     1977.71     1940.10     47.65 o 
  -3  15   3     8257.50     7873.33     95.80 o 
  -2  15   3      768.19      809.80     28.66 o 
  -1  15   3     8647.19     8351.68     92.34 o 
   0  15   3     3489.60     3900.19     61.49 o 
   1  15   3     2442.82     2303.38     42.74 o 
   2  15   3      527.46      486.54     23.77 o 
   3  15   3     8584.94     8797.34    124.23 o 
   4  15   3     4241.69     4159.77     73.62 o 
   5  15   3     1931.67     1871.13     65.62 o 
   6  15   3     9738.00    10060.18    288.60 o 
   7  15   3      117.81      196.36     34.80 o 
   8  15   3      957.95      932.64     47.61 o 
   9  15   3      220.73      244.11     33.84 o 
  10  15   3     5204.94     4908.52    126.22 o 
  11  15   3     1840.56     1933.08     87.63 o 
  12  15   3     2159.96     2300.56    235.07 o 
  13  15   3     6727.58     6684.56    143.52 o 
  14  15   3      260.27      203.19     84.43 o 
  15  15   3     1260.30     1316.83    122.59 o 
 -16  16   3       19.29       70.55     88.26 o 
 -15  16   3       19.16       69.63     55.17 o 
 -14  16   3     1941.30     2040.72     97.69 o 
 -13  16   3     5869.90     5947.41    130.41 o 
 -12  16   3      607.13      666.23     42.85 o 
 -11  16   3      218.96      155.20     38.83 o 
 -10  16   3     1606.48     1490.26     56.64 o 
  -9  16   3     1061.72      878.25     52.04 o 
  -8  16   3      764.93      735.00     41.75 o 
  -7  16   3     1982.11     1863.74     53.58 o 
  -6  16   3      207.41      162.07     23.93 o 
  -5  16   3      470.12      542.11     29.96 o 
  -4  16   3     2780.65     2537.93     51.59 o 
  -3  16   3       16.83       43.32     19.84 o 
  -2  16   3     6698.76     6653.30     87.59 o 
  -1  16   3     3044.28     3270.39     46.52 o 
   0  16   3      948.91      923.34     31.44 o 
   1  16   3     3169.90     3300.78     52.80 o 
   2  16   3     2638.71     2846.08     68.32 o 
   3  16   3     2241.29     2128.76     57.91 o 
   4  16   3     5175.95     4984.22     84.95 o 
   5  16   3     6184.21     6054.57    138.78 o 
   6  16   3     5398.22     5152.22    111.96 o 
   7  16   3     2333.00     2501.37     80.93 o 
   8  16   3     4044.92     4259.04    132.51 o 
   9  16   3     1544.65     1670.51    105.37 o 
  10  16   3     1935.77     1957.34     96.75 o 
  11  16   3       39.14       86.97     49.63 o 
  12  16   3      545.16      532.85     57.73 o 
  13  16   3      641.21      649.06    100.08 o 
  14  16   3      690.97      605.73    103.04 o 
  15  16   3      515.73      360.77     95.09 o 
 -16  17   3       62.69       36.50     92.95 o 
 -15  17   3     2796.87     2953.37    179.58 o 
 -14  17   3     5290.23     5360.06    146.58 o 
 -13  17   3      154.79      201.21     37.46 o 
 -12  17   3     1679.52     1727.96     62.60 o 
 -11  17   3      888.29      906.78     57.72 o 
 -10  17   3       98.16       87.13     33.71 o 
  -9  17   3     3837.22     3635.29     80.84 o 
  -8  17   3     2046.84     1919.58     61.18 o 
  -7  17   3     1928.77     1783.06     47.24 o 
  -6  17   3    31459.01    30751.91    325.01 o 
  -5  17   3    29940.40    29190.11    280.83 o 
  -4  17   3      110.06      122.86     23.32 o 
  -3  17   3      582.13      563.18     33.06 o 
  -2  17   3       17.39       12.73     22.22 o 
  -1  17   3     8665.65     8662.66     98.95 o 
   0  17   3    23040.60    23456.99    217.31 o 
   1  17   3     1813.42     1795.93     55.82 o 
   2  17   3     1783.90     1959.83     47.25 o 
   3  17   3     8227.39     8049.23    121.74 o 
   4  17   3     2752.39     2785.04     63.96 o 
   5  17   3      468.56      472.88     68.90 o 
   6  17   3    11167.45    11036.50    187.60 o 
   7  17   3    13023.25    13641.69    282.73 o 
   8  17   3     1884.96     1926.23     68.28 o 
   9  17   3      561.76      598.47     45.49 o 
  10  17   3       51.58       49.29     29.13 o 
  11  17   3      334.50      241.37     50.75 o 
  12  17   3      218.54      312.19     71.15 o 
  13  17   3     1540.46     1683.85    140.23 o 
  14  17   3      814.01      662.18    107.84 o 
 -15  18   3       40.49       20.68     94.07 o 
 -14  18   3     1769.36     1905.59     98.28 o 
 -13  18   3     7734.61     7881.52    132.85 o 
 -12  18   3      331.24      363.99     45.31 o 
 -11  18   3       17.85       78.44     36.68 o 
 -10  18   3     6566.17     6448.00    113.48 o 
  -9  18   3       40.28       28.70     33.01 o 
  -8  18   3     5430.96     5374.69     97.94 o 
  -7  18   3     1340.63     1341.30     46.96 o 
  -6  18   3       22.16        1.03     26.48 o 
  -5  18   3     6009.96     6010.13     86.89 o 
  -4  18   3      384.09      404.74     51.68 o 
  -3  18   3      798.85      810.85     39.15 o 
  -2  18   3     1194.80     1165.89     50.27 o 
  -1  18   3      191.97      226.77     28.28 o 
   0  18   3       13.52      -11.59     23.09 o 
   1  18   3      713.28      736.96     37.00 o 
   2  18   3      675.83      695.95     33.85 o 
   3  18   3     3132.19     3007.98     64.34 o 
   4  18   3     4972.28     4911.11     82.64 o 
   5  18   3     2003.63     1957.74     75.77 o 
   6  18   3     2621.17     2618.14     85.60 o 
   7  18   3      116.65      178.36     41.46 o 
   8  18   3      708.37      668.41     52.15 o 
   9  18   3      290.37      316.20     38.50 o 
  10  18   3      300.47      373.93     35.79 o 
  11  18   3      345.06      364.87     53.68 o 
  12  18   3        4.58      -35.57     81.40 o 
  13  18   3       33.29       54.98     83.12 o 
  14  18   3     2634.74     2728.91    172.54 o 
 -15  19   3      771.82      938.68    126.77 o 
 -14  19   3     2299.47     2123.93    161.51 o 
 -13  19   3      400.62      480.77     45.18 o 
 -12  19   3     8168.53     8192.08    143.26 o 
 -11  19   3      162.20      197.49     40.80 o 
 -10  19   3      898.34      906.05    107.21 o 
  -9  19   3     2257.08     2372.34     80.27 o 
  -8  19   3       16.19       56.50     37.55 o 
  -7  19   3     1830.55     1789.86     54.22 o 
  -6  19   3     7410.14     7172.25    109.83 o 
  -5  19   3    14586.47    14821.44    180.82 o 
  -4  19   3     1636.27     1634.09     60.15 o 
  -3  19   3      172.74      155.28     33.38 o 
  -2  19   3      192.57      142.95     28.33 o 
  -1  19   3     1704.86     1865.52     61.40 o 
   0  19   3     6241.70     6218.91    108.02 o 
   1  19   3     3715.53     3544.15     78.99 o 
   2  19   3    11420.11    11711.14    217.62 o 
   3  19   3     6704.72     6498.70    100.75 o 
   4  19   3     2346.48     2296.42     57.41 o 
   5  19   3      521.03      484.61     45.39 o 
   6  19   3     5312.06     5596.12    113.93 o 
   7  19   3    18332.18    18367.25    230.00 o 
   8  19   3     2448.42     2491.44     73.54 o 
   9  19   3     3769.29     3761.13     86.88 o 
  10  19   3       20.64       15.28     31.35 o 
  11  19   3      130.36       27.47     86.56 o 
  12  19   3     1104.46     1260.18    130.38 o 
  13  19   3        6.79      -47.44     83.01 o 
 -14  20   3       99.88      -24.35     93.83 o 
 -13  20   3     4521.50     4801.46    104.14 o 
 -12  20   3       52.46      110.59     43.43 o 
 -11  20   3      700.97      736.19     63.33 o 
 -10  20   3     1648.86     1697.40     74.40 o 
  -9  20   3     2913.18     3002.74     89.03 o 
  -8  20   3     5064.63     5033.91    111.16 o 
  -7  20   3     5830.44     5918.04     96.38 o 
  -6  20   3     2371.21     2360.90     71.55 o 
  -5  20   3    14303.25    14297.22    178.37 o 
  -4  20   3      194.31      225.35     39.23 o 
  -3  20   3     3875.84     3821.80     87.93 o 
  -2  20   3       47.04       33.70     31.69 o 
  -1  20   3      116.13       77.22     31.42 o 
   0  20   3      995.05      813.13     52.66 o 
   1  20   3      664.80      651.03     49.91 o 
   2  20   3      185.95      165.41     34.80 o 
   3  20   3    15412.93    15271.05    186.65 o 
   4  20   3     2235.51     2482.00     61.68 o 
   5  20   3      927.43      838.04     54.04 o 
   6  20   3      381.39      424.35     43.49 o 
   7  20   3      160.86      196.05     39.49 o 
   8  20   3     5968.16     5877.71    111.50 o 
   9  20   3      409.70      478.56     55.70 o 
  10  20   3     1027.47      963.15     92.30 o 
  11  20   3      731.61      830.76    119.15 o 
  12  20   3      666.10      711.72    117.83 o 
  13  20   3       55.83       -3.05     89.06 o 
 -13  21   3      416.96      446.11     58.94 o 
 -12  21   3     7068.93     7079.16    161.16 o 
 -11  21   3      122.80       76.71     49.55 o 
 -10  21   3     1836.82     1611.77     82.76 o 
  -9  21   3       56.46       58.63     42.56 o 
  -8  21   3       30.86       50.45     41.03 o 
  -7  21   3     1241.96     1177.97     53.80 o 
  -6  21   3       77.14       88.53     36.87 o 
  -5  21   3     1798.99     1856.25     67.43 o 
  -4  21   3      507.66      542.55     45.36 o 
  -3  21   3        9.09      -60.26     32.57 o 
  -2  21   3       82.28      114.75     40.38 o 
  -1  21   3      386.71      403.26     61.67 o 
   0  21   3      535.88      388.33     46.44 o 
   1  21   3     1056.29     1086.50    112.45 o 
   2  21   3    16520.11    16617.04    248.94 o 
   3  21   3     2159.14     2182.88     92.18 o 
   4  21   3     7011.02     6999.18    108.33 o 
   5  21   3     1591.76     1549.73     69.29 o 
   6  21   3     1396.19     1421.86     62.71 o 
   7  21   3    15899.19    16504.32    217.63 o 
   8  21   3     3632.53     3619.22     90.24 o 
   9  21   3     3310.03     3472.06    122.61 o 
  10  21   3      124.66      147.65     48.59 o 
  11  21   3      979.86     1011.77    130.04 o 
  12  21   3      306.15      220.80    105.58 o 
 -13  22   3        8.46       38.13     52.05 o 
 -12  22   3      237.13      295.92    104.81 o 
 -11  22   3      173.77      142.30     53.06 o 
 -10  22   3      452.97      370.87     58.57 o 
  -9  22   3     1890.83     2019.86     90.87 o 
  -8  22   3      765.11      665.34     67.85 o 
  -7  22   3     6532.64     6427.30    129.51 o 
  -6  22   3     5714.96     6107.99    132.35 o 
  -5  22   3     5702.79     5810.18    113.85 o 
  -4  22   3     1089.95     1184.98     62.78 o 
  -3  22   3     1757.22     1598.17     65.26 o 
  -2  22   3       96.07       75.62     49.79 o 
  -1  22   3     2945.04     2975.32    173.55 o 
   0  22   3     1475.22     1463.74     83.88 o 
   1  22   3       11.97       59.05     39.39 o 
   2  22   3     1714.23     1906.78     75.86 o 
   3  22   3    13545.34    13668.12    257.18 o 
   4  22   3     2045.24     1899.73     69.56 o 
   5  22   3     4093.75     4181.15     94.04 o 
   6  22   3     2097.38     2158.97     96.52 o 
   7  22   3      505.47      508.49     49.05 o 
   8  22   3     4061.90     4142.18     96.98 o 
   9  22   3      346.73      292.05     60.58 o 
  10  22   3      339.62      379.42     57.74 o 
  11  22   3        7.39       16.81     97.66 o 
 -12  23   3     2801.58     3271.31    127.25 o 
 -11  23   3     1503.74     1284.74     81.23 o 
 -10  23   3       20.63      -47.90     48.09 o 
  -9  23   3     1542.80     1523.33    136.67 o 
  -8  23   3      459.25      423.36    103.29 o 
  -7  23   3      257.27      166.68     66.98 o 
  -6  23   3      314.86      300.92     48.81 o 
  -5  23   3     2420.40     2492.11     79.48 o 
  -4  23   3      255.40      237.34     42.24 o 
  -3  23   3       53.11       16.40     38.96 o 
  -2  23   3       86.46      -10.03     99.56 o 
  -1  23   3      367.27      327.70     77.02 o 
   0  23   3       34.84       14.79     41.50 o 
   1  23   3       16.76       -4.19     41.33 o 
   2  23   3     5455.65     5449.25    155.30 o 
   3  23   3      263.93      269.49     53.19 o 
   4  23   3     3352.78     3383.51    139.20 o 
   5  23   3     4205.53     4675.19    158.43 o 
   6  23   3      567.73      554.44     63.06 o 
   7  23   3     3573.75     3685.53     94.05 o 
   8  23   3     1348.60     1264.17     79.03 o 
   9  23   3      504.98      495.07     87.29 o 
  10  23   3        2.98      -41.86     48.81 o 
  11  23   3      296.33      322.14    113.47 o 
 -11  24   3     2861.25     2922.47    165.72 o 
 -10  24   3      180.31       94.69     88.54 o 
  -9  24   3      202.53       42.63     89.44 o 
  -8  24   3      151.87      127.17     92.07 o 
  -7  24   3     1023.63      867.42    122.15 o 
  -6  24   3     2276.71     2316.08     78.43 o 
  -5  24   3       35.27       57.16     40.29 o 
  -4  24   3     1734.39     1699.98     70.71 o 
  -3  24   3     1422.50     1354.64     73.77 o 
  -2  24   3        8.30       33.44     52.58 o 
  -1  24   3     1809.82     1790.52     96.07 o 
   0  24   3      497.34      542.43     56.34 o 
   1  24   3     1916.42     1858.95     82.86 o 
   2  24   3     2356.56     2313.40     86.48 o 
   3  24   3     4743.10     4796.82    132.68 o 
   4  24   3     3069.87     3197.31    184.21 o 
   5  24   3      721.48      763.25    113.63 o 
   6  24   3     6349.53     6137.12    184.98 o 
   7  24   3     3072.22     3078.98    155.31 o 
   8  24   3     1306.01     1299.17     93.51 o 
   9  24   3      262.72      226.42     65.23 o 
  10  24   3      172.64      119.33     56.14 o 
 -10  25   3      140.85      112.68     90.06 o 
  -9  25   3     1052.18     1103.19    132.06 o 
  -8  25   3     1251.39     1148.84    135.06 o 
  -7  25   3      484.64      314.36    105.66 o 
  -6  25   3      413.55      407.59     73.81 o 
  -5  25   3     2205.39     2362.97     83.61 o 
  -4  25   3       68.42       44.36     47.62 o 
  -3  25   3      254.21      276.21     62.29 o 
  -2  25   3      459.60      500.61     67.00 o 
  -1  25   3      543.30      514.69     67.66 o 
   0  25   3      196.94      232.39     62.63 o 
   1  25   3       77.92       95.17     47.89 o 
   2  25   3      207.16      211.45     48.59 o 
   3  25   3        7.56       63.64     43.18 o 
   4  25   3       11.68       45.39     87.93 o 
   5  25   3     1932.76     1906.41    159.03 o 
   6  25   3      357.79      241.77     98.16 o 
   7  25   3      224.71      244.85     93.43 o 
   8  25   3       85.38       75.57     65.13 o 
   9  25   3        9.44       91.04     62.32 o 
  -9  26   3       37.64      -69.63     88.78 o 
  -8  26   3       95.00      154.33     99.67 o 
  -7  26   3      239.72      257.60    102.46 o 
  -6  26   3      568.60      570.38     67.89 o 
  -5  26   3     1311.21     1220.33     73.94 o 
  -4  26   3      580.95      669.71     64.02 o 
  -3  26   3        2.55       13.20     56.21 o 
  -2  26   3       35.94      -15.15     57.47 o 
  -1  26   3     2057.31     2004.69    230.57 o 
   0  26   3      463.06      414.64     79.12 o 
   1  26   3     3021.12     3052.39    102.25 o 
   2  26   3     6581.93     6764.74    144.28 o 
   3  26   3      231.00      285.91     50.29 o 
   4  26   3      132.07      147.17     96.95 o 
   5  26   3      325.48      378.73    104.59 o 
   6  26   3     3427.01     3666.74    200.77 o 
   7  26   3     3685.35     3556.05    188.96 o 
  -7  27   3      264.89      324.19    109.65 o 
  -6  27   3      827.98      893.18     63.61 o 
  -5  27   3      348.43      401.24     61.52 o 
  -4  27   3     1055.09     1050.62     75.00 o 
  -3  27   3       45.50       64.79     61.43 o 
  -2  27   3        1.52      -10.66     89.18 o 
  -1  27   3     2680.69     2403.36    112.52 o 
   0  27   3      633.32      626.50     74.84 o 
   1  27   3       87.94       95.17     52.59 o 
   2  27   3     1398.62     1564.48     79.39 o 
   3  27   3     1391.30     1330.21     69.74 o 
   4  27   3      621.76      720.33    126.20 o 
   5  27   3       82.06      108.24     96.62 o 
   6  27   3       82.64      -25.39     90.87 o 
  -5  28   3     4630.69     5101.23    129.90 o 
  -4  28   3      777.69      751.65     69.19 o 
  -3  28   3     2384.40     2613.69    122.09 o 
  -2  28   3      252.70      136.43     65.38 o 
  -1  28   3     1853.39     1959.76    107.92 o 
   0  28   3     2253.00     2187.88    110.55 o 
   1  28   3      171.98      150.76     54.68 o 
   2  28   3     6197.24     6341.32    142.37 o 
   3  28   3       65.77       51.63     70.62 o 
   4  28   3      509.87      647.88    123.93 o 
  -1  29   3      585.00      504.29     77.02 o 
  -2 -29   4        1.58      107.36     66.15 o 
  -1 -29   4       25.58       64.83     65.31 o 
   0 -29   4       77.32       22.00     63.47 o 
   1 -29   4       16.80      -46.03     60.18 o 
   2 -29   4       18.79        6.34     61.94 o 
  -5 -28   4       19.89       57.06     71.45 o 
  -4 -28   4        6.85      -15.08     49.67 o 
  -3 -28   4       31.32      101.69     54.66 o 
  -2 -28   4     1847.65     1817.30    104.84 o 
  -1 -28   4     3909.71     3871.53    139.20 o 
   0 -28   4     2246.86     2047.04    109.29 o 
   1 -28   4      999.53      943.90     84.75 o 
   2 -28   4     2950.16     2859.88    104.24 o 
   3 -28   4     4664.42     4730.88    124.48 o 
   4 -28   4        1.16       47.56     72.17 o 
   5 -28   4      305.05      427.83    116.91 o 
  -7 -27   4      708.26      847.05    131.37 o 
  -6 -27   4      148.45      162.45    107.89 o 
  -5 -27   4     1438.45     1595.73     77.40 o 
  -4 -27   4      197.60      259.92     54.81 o 
  -3 -27   4      139.17       76.21     53.30 o 
  -2 -27   4      811.32      735.80    112.44 o 
  -1 -27   4      294.50      188.58     66.79 o 
   0 -27   4        1.20       75.46     60.80 o 
   1 -27   4      737.58      783.96     78.21 o 
   2 -27   4      950.71      842.69     78.38 o 
   3 -27   4       49.85       47.77     49.81 o 
   4 -27   4      378.35      326.27     53.11 o 
   5 -27   4     2178.69     2084.92    171.97 o 
   6 -27   4       97.50      330.38    106.58 o 
   7 -27   4        6.35       96.76     93.06 o 
  -9 -26   4       17.53       33.97     89.87 o 
  -8 -26   4     2714.65     3254.83    194.20 o 
  -7 -26   4     2641.48     2915.80    186.36 o 
  -6 -26   4     2127.29     2153.84    170.80 o 
  -5 -26   4     4613.26     5081.81    121.02 o 
  -4 -26   4       11.43      -26.33     57.52 o 
  -3 -26   4      999.11      865.62     67.93 o 
  -2 -26   4     1636.44     1454.69     93.58 o 
  -1 -26   4     5598.83     5247.70    153.32 o 
   0 -26   4     1498.01     1406.04    153.30 o 
   1 -26   4     1854.72     1869.85    101.08 o 
   2 -26   4     5835.59     5992.54    138.52 o 
   3 -26   4     2308.09     2505.08     85.62 o 
   4 -26   4       85.43       83.65     42.49 o 
   5 -26   4      491.39      489.86     84.69 o 
   6 -26   4      210.16      238.64     76.57 o 
   7 -26   4      226.20      231.76     95.90 o 
   8 -26   4       63.35       65.35     89.82 o 
 -10 -25   4       29.30      183.72     87.48 o 
  -9 -25   4       10.66      -13.24     85.19 o 
  -8 -25   4      783.99      936.06    124.91 o 
  -7 -25   4      974.41     1086.77    134.15 o 
  -6 -25   4     1532.99     1500.13    111.00 o 
  -5 -25   4     2178.83     2208.38     84.74 o 
  -4 -25   4      166.24      107.52     48.44 o 
  -3 -25   4     4911.27     5088.24    256.60 o 
  -2 -25   4     3316.49     3250.21    120.23 o 
  -1 -25   4      858.63      692.39     97.24 o 
   0 -25   4       59.00      -18.39     55.52 o 
   1 -25   4     1458.51     1495.83     91.17 o 
   2 -25   4     3653.83     3606.38     94.25 o 
   3 -25   4       52.98       59.67     41.37 o 
   4 -25   4      133.55       71.26     37.47 o 
   5 -25   4       26.39      -40.86     53.22 o 
   6 -25   4      234.65      243.09     63.98 o 
   7 -25   4      195.79      289.59     75.39 o 
   8 -25   4     2963.32     2998.62    173.26 o 
   9 -25   4      633.42      767.67    105.46 o 
 -11 -24   4      568.34      668.32     78.77 o 
 -10 -24   4     2681.17     2948.10    134.48 o 
  -9 -24   4       83.21      166.42     88.48 o 
  -8 -24   4     1189.31     1175.53    129.14 o 
  -7 -24   4     2972.03     3132.57    140.30 o 
  -6 -24   4     4457.69     4548.34    163.70 o 
  -5 -24   4     8363.92     8869.95    147.75 o 
  -4 -24   4       19.03      -41.36     50.52 o 
  -3 -24   4      851.12      900.28     64.36 o 
  -2 -24   4      263.67      175.50     48.96 o 
  -1 -24   4     4106.49     3941.32    164.26 o 
   0 -24   4      201.39      198.49     51.28 o 
   1 -24   4     3434.94     3419.58     91.79 o 
   2 -24   4     2955.78     3062.41     87.48 o 
   3 -24   4     1438.14     1406.50     59.57 o 
   4 -24   4      780.13      764.24     52.86 o 
   5 -24   4     2854.83     3004.19     98.80 o 
   6 -24   4      538.76      617.35     60.21 o 
   7 -24   4     2436.37     2452.28    126.63 o 
   8 -24   4      108.42      153.51     47.18 o 
   9 -24   4     1092.48     1178.48     74.89 o 
  10 -24   4       19.09       83.85     50.56 o 
 -12 -23   4     1728.55     1681.43    175.89 o 
 -11 -23   4     5343.25     5569.81    286.01 o 
 -10 -23   4       11.24        9.83     90.35 o 
  -9 -23   4     2616.42     2753.49    122.91 o 
  -8 -23   4       18.58       32.88     63.87 o 
  -7 -23   4      186.24      195.52     92.21 o 
  -6 -23   4       43.00       31.88     37.15 o 
  -5 -23   4     1694.23     1857.54     79.35 o 
  -4 -23   4      475.69      605.63     51.76 o 
  -3 -23   4     5506.75     5540.79    126.17 o 
  -2 -23   4     1296.09     1339.70     71.58 o 
  -1 -23   4      850.50      995.17     76.93 o 
   0 -23   4      365.18      356.97     51.43 o 
   1 -23   4     7386.42     7268.73    119.13 o 
   2 -23   4     6179.36     6294.26    129.61 o 
   3 -23   4      657.72      649.52     45.60 o 
   4 -23   4       19.45       -8.83     32.98 o 
   5 -23   4     2118.98     1997.46     61.31 o 
   6 -23   4       39.32       51.41     51.64 o 
   7 -23   4      105.67      133.67     41.91 o 
   8 -23   4     3189.38     3273.91     94.52 o 
   9 -23   4     1479.35     1635.53     79.69 o 
  10 -23   4     9115.02     9469.67    345.56 o 
  11 -23   4      647.73      826.41     59.63 o 
 -12 -22   4        3.83        6.14     50.52 o 
 -11 -22   4     1723.34     1733.23    143.77 o 
 -10 -22   4     8411.87     8556.03    157.84 o 
  -9 -22   4     2996.74     2977.31     84.27 o 
  -8 -22   4     1940.99     1764.08     87.58 o 
  -7 -22   4     2128.00     2291.22    118.74 o 
  -6 -22   4     6693.27     6629.74    132.68 o 
  -5 -22   4     6826.60     6734.69    139.22 o 
  -4 -22   4      111.85      124.22     40.48 o 
  -3 -22   4        4.94        5.06     34.01 o 
  -2 -22   4      341.42      390.21     42.76 o 
  -1 -22   4     5349.90     5516.45    125.93 o 
   0 -22   4      616.31      566.33     47.81 o 
   1 -22   4    13103.24    13472.31    174.95 o 
   2 -22   4      467.97      485.53     42.58 o 
   3 -22   4        2.94       33.55     34.29 o 
   4 -22   4      333.31      383.55     39.28 o 
   5 -22   4     1639.17     1585.36     75.09 o 
   6 -22   4     1871.61     1848.44    100.21 o 
   7 -22   4     3627.19     3637.13    153.34 o 
   8 -22   4     1255.63     1238.04     59.24 o 
   9 -22   4     2982.30     2979.10     87.46 o 
  10 -22   4      173.08      199.43     44.37 o 
  11 -22   4      159.99      179.93     44.43 o 
  12 -22   4     1124.79     1314.70     99.97 o 
 -13 -21   4      704.56      713.11    125.27 o 
 -12 -21   4      541.62      640.06     96.17 o 
 -11 -21   4      621.56      554.68    129.98 o 
 -10 -21   4      396.19      469.96     47.72 o 
  -9 -21   4     2510.82     2581.32     79.13 o 
  -8 -21   4      757.73      804.00     52.67 o 
  -7 -21   4       65.08        3.71     39.31 o 
  -6 -21   4     1564.32     1630.61     81.03 o 
  -5 -21   4      198.54      137.68     41.15 o 
  -4 -21   4     1539.39     1670.94     64.41 o 
  -3 -21   4     5732.26     5829.58    119.10 o 
  -2 -21   4      990.11      964.05     68.71 o 
  -1 -21   4     1058.45     1016.32     57.06 o 
   0 -21   4      305.23      291.88     35.50 o 
   1 -21   4    10957.88    10842.07    147.59 o 
   2 -21   4    10951.97    11049.27    137.18 o 
   3 -21   4      504.65      447.03     35.72 o 
   4 -21   4      219.48      224.66     36.71 o 
   5 -21   4     7918.14     8057.70    107.27 o 
   6 -21   4     3343.92     3261.50     79.81 o 
   7 -21   4      111.67       95.99     64.59 o 
   8 -21   4      627.52      601.60     53.66 o 
   9 -21   4      702.35      679.96     52.41 o 
  10 -21   4    13570.63    13416.38    195.06 o 
  11 -21   4     2710.42     2854.33     84.43 o 
  12 -21   4     1307.74     1223.71    137.00 o 
  13 -21   4     1940.68     2090.09    179.77 o 
 -14 -20   4       76.59      -15.54     97.37 o 
 -13 -20   4        0.81     -109.41     87.59 o 
 -12 -20   4     1803.48     1875.49     88.01 o 
 -11 -20   4     2802.99     2594.11     77.03 o 
 -10 -20   4     5419.93     5265.95    105.46 o 
  -9 -20   4     5471.96     5306.92    105.00 o 
  -8 -20   4     2257.14     1996.26     70.92 o 
  -7 -20   4       63.28        7.78     32.69 o 
  -6 -20   4     6676.28     6786.12    113.86 o 
  -5 -20   4     7614.70     7447.77    127.76 o 
  -4 -20   4     4822.90     4777.59     88.56 o 
  -3 -20   4     1152.98     1114.61     48.73 o 
  -2 -20   4     1573.20     1513.87     49.68 o 
  -1 -20   4     1900.60     1875.74     58.12 o 
   0 -20   4      163.22      208.11     32.99 o 
   1 -20   4     5385.56     5506.69    145.43 o 
   2 -20   4       69.55       48.16     27.42 o 
   3 -20   4     5725.68     5723.45     88.64 o 
   4 -20   4      925.23      940.73     40.66 o 
   5 -20   4     1772.58     1587.84     49.83 o 
   6 -20   4     7041.33     6761.28    111.62 o 
   7 -20   4      821.65      791.66     47.28 o 
   8 -20   4     4449.95     4184.10     89.33 o 
   9 -20   4       25.64       30.93     38.95 o 
  10 -20   4        0.49       31.48     57.04 o 
  11 -20   4      295.83      297.44     41.60 o 
  12 -20   4      277.87      343.69     76.21 o 
  13 -20   4      209.57      221.72     97.75 o 
 -14 -19   4      407.35      320.07    109.51 o 
 -13 -19   4     5679.35     6287.81    251.81 o 
 -12 -19   4      937.03      942.80     55.42 o 
 -11 -19   4     2594.50     2714.88     75.79 o 
 -10 -19   4     2591.13     2559.66     75.32 o 
  -9 -19   4     2884.71     2709.61     76.37 o 
  -8 -19   4     7344.11     7308.30    121.51 o 
  -7 -19   4      328.54      344.97     38.23 o 
  -6 -19   4     6516.46     6476.01     87.64 o 
  -5 -19   4     1177.36     1356.06     45.81 o 
  -4 -19   4     1270.84     1266.30     58.38 o 
  -3 -19   4     2336.90     2342.99     55.96 o 
  -2 -19   4      346.96      361.45     36.37 o 
  -1 -19   4     2554.47     2518.70     67.01 o 
   0 -19   4     2044.83     1977.28     56.65 o 
   1 -19   4     3598.68     3660.25     70.03 o 
   2 -19   4     1474.29     1469.24     47.78 o 
   3 -19   4      485.90      409.35     28.97 o 
   4 -19   4      135.55       95.78     25.51 o 
   5 -19   4     7356.94     7075.90    103.54 o 
   6 -19   4     8398.08     8373.42    125.29 o 
   7 -19   4       27.47       26.39     35.35 o 
   8 -19   4     2835.52     2769.52     92.66 o 
   9 -19   4    12280.57    11991.33    184.46 o 
  10 -19   4     8925.37     8885.36    216.73 o 
  11 -19   4     1424.09     1399.30     58.38 o 
  12 -19   4     1032.43      956.10     93.12 o 
  13 -19   4     1584.51     1401.30    133.60 o 
  14 -19   4     2903.22     2822.90    177.20 o 
 -15 -18   4      199.95       94.16     97.13 o 
 -14 -18   4     1787.83     1802.54    152.42 o 
 -13 -18   4       17.25      118.10     92.67 o 
 -12 -18   4     5126.90     4807.52     94.71 o 
 -11 -18   4     3283.27     3292.15     80.55 o 
 -10 -18   4     1204.29     1171.01     55.13 o 
  -9 -18   4     3552.18     3436.57     81.31 o 
  -8 -18   4      352.26      285.04     37.14 o 
  -7 -18   4     4172.59     3824.41     74.84 o 
  -6 -18   4     5284.10     5247.54     80.03 o 
  -5 -18   4     6472.82     6404.39     86.47 o 
  -4 -18   4     6068.93     6160.02     77.18 o 
  -3 -18   4     3022.58     3102.91     62.17 o 
  -2 -18   4     2183.24     1942.38     71.00 o 
  -1 -18   4      447.15      449.63     29.11 o 
   0 -18   4      470.13      449.30     27.76 o 
   1 -18   4     1911.98     1838.32     55.08 o 
   2 -18   4      163.10      163.40     21.56 o 
   3 -18   4     4895.53     5003.69     71.14 o 
   4 -18   4     7723.97     7388.14    108.51 o 
   5 -18   4     2693.44     2509.99     52.52 o 
   6 -18   4     2256.57     2137.38     73.91 o 
   7 -18   4       52.19       44.27     33.55 o 
   8 -18   4      370.61      306.75     41.11 o 
   9 -18   4     3128.23     3077.31     82.65 o 
  10 -18   4     2813.16     2797.89     99.02 o 
  11 -18   4      388.75      507.40     63.51 o 
  12 -18   4        2.02      -18.06     94.46 o 
  13 -18   4      166.38      170.10     79.81 o 
  14 -18   4       55.95       29.69     85.60 o 
 -16 -17   4      720.21      746.37    119.68 o 
 -15 -17   4       23.66       12.53     88.80 o 
 -14 -17   4       59.73       66.88     89.13 o 
 -13 -17   4     8116.97     8439.72    166.13 o 
 -12 -17   4      108.41      132.84     34.28 o 
 -11 -17   4    13306.88    13487.13    236.41 o 
 -10 -17   4     7102.89     7052.78    116.69 o 
  -9 -17   4     6228.13     6124.21    106.67 o 
  -8 -17   4     6259.04     5856.46     93.88 o 
  -7 -17   4        7.19      -16.93     24.81 o 
  -6 -17   4    10772.90    10181.10    146.72 o 
  -5 -17   4      633.09      658.36     29.15 o 
  -4 -17   4       44.84       49.19     17.72 o 
  -3 -17   4      994.26      946.46     32.21 o 
  -2 -17   4     2563.99     2469.01     53.70 o 
  -1 -17   4     9544.48     9764.06    131.91 o 
   0 -17   4     7481.59     7581.04     91.54 o 
   1 -17   4     2220.36     2083.35     45.39 o 
   2 -17   4     6427.39     6416.05     76.18 o 
   3 -17   4        0.84       48.34     19.40 o 
   4 -17   4     1411.96     1243.43     40.20 o 
   5 -17   4       49.83       90.05     22.31 o 
   6 -17   4     8508.29     8076.67    134.14 o 
   7 -17   4     2837.37     2719.49     74.06 o 
   8 -17   4    10040.21    10132.12    157.58 o 
   9 -17   4    20304.76    20348.73    288.76 o 
  10 -17   4     2983.71     2781.31     74.44 o 
  11 -17   4       40.47        8.76     46.49 o 
  12 -17   4      738.38      767.45     81.74 o 
  13 -17   4     1865.47     1881.05    165.12 o 
  14 -17   4     2446.03     2615.73    162.19 o 
  15 -17   4       63.80      128.90     87.31 o 
 -16 -16   4      102.86       29.06     89.24 o 
 -14 -16   4      668.68      669.41    108.51 o 
 -13 -16   4      543.11      568.68     58.82 o 
 -12 -16   4     3950.71     4072.50    128.56 o 
 -11 -16   4      663.97      670.99     44.19 o 
 -10 -16   4       82.89      120.09     32.77 o 
  -9 -16   4       15.57       -7.61     25.96 o 
  -8 -16   4      184.85      178.98     28.57 o 
  -7 -16   4     2909.98     2897.13     57.67 o 
  -6 -16   4      535.13      542.94     37.95 o 
  -5 -16   4     1766.52     1633.18     39.03 o 
  -4 -16   4    16700.46    16638.80    144.18 o 
  -3 -16   4      182.41      232.40     19.43 o 
  -2 -16   4     3517.32     3904.97     55.53 o 
  -1 -16   4       17.09       34.11     22.19 o 
   0 -16   4       41.01       10.61     16.91 o 
   1 -16   4    15185.07    15249.85    131.61 o 
   2 -16   4       72.41      107.96     22.41 o 
   3 -16   4      434.88      462.04     36.06 o 
   4 -16   4    22938.66    23000.40    224.61 o 
   5 -16   4    21206.87    20932.74    226.83 o 
   6 -16   4      382.23      323.83     38.80 o 
   7 -16   4      528.77      484.59     40.13 o 
   8 -16   4      514.60      491.40     80.68 o 
   9 -16   4    22635.65    22134.53    327.58 o 
  10 -16   4     7081.08     6935.79    117.88 o 
  11 -16   4      165.51      133.11     51.67 o 
  12 -16   4      182.89      137.96     45.25 o 
  13 -16   4       25.24        3.53     49.71 o 
  14 -16   4      222.30      275.16     59.47 o 
  15 -16   4        9.95       38.26     79.62 o 
 -16 -15   4      397.12      491.71     78.14 o 
 -15 -15   4      565.38      638.06    104.44 o 
 -14 -15   4      219.40      155.85     49.54 o 
 -13 -15   4     6801.05     6592.36    218.71 o 
 -12 -15   4       29.72       36.59     26.84 o 
 -11 -15   4    11318.43    10917.83    150.61 o 
 -10 -15   4    13043.45    12486.80    179.18 o 
  -9 -15   4     9347.97     9255.75    131.56 o 
  -8 -15   4     3767.85     3480.92     84.00 o 
  -7 -15   4     6013.70     6008.21     90.17 o 
  -6 -15   4    16403.99    16161.09    149.93 o 
  -5 -15   4      933.11      946.32     31.08 o 
  -4 -15   4      984.39     1001.31     34.36 o 
  -3 -15   4    12821.55    13344.57    118.69 o 
  -2 -15   4     1481.85     1490.37     29.05 o 
  -1 -15   4     4689.54     4795.12     53.56 o 
   0 -15   4    31071.60    30843.80    237.30 o 
   1 -15   4     6424.00     6632.17     74.31 o 
   2 -15   4    44881.89    44731.69    349.98 o 
   3 -15   4       18.41       36.72     24.60 o 
   4 -15   4       63.11       74.33     20.80 o 
   5 -15   4      946.27      907.28     30.42 o 
   6 -15   4     7347.56     7502.52    122.16 o 
   7 -15   4     3974.77     3842.25     94.47 o 
   8 -15   4    22541.64    22855.76    285.95 o 
   9 -15   4    17706.28    17328.22    227.80 o 
  10 -15   4        2.94        8.57     23.43 o 
  11 -15   4     2176.90     2092.19     79.54 o 
  12 -15   4     2662.82     2831.98     90.98 o 
  13 -15   4     2060.49     2048.18     92.66 o 
  14 -15   4        5.62      -27.10     50.87 o 
  15 -15   4     1111.00     1134.37    114.29 o 
  16 -15   4       22.04       -9.11     79.17 o 
 -17 -14   4      211.76      214.01     66.77 o 
 -16 -14   4       76.40      113.77     55.48 o 
 -15 -14   4      740.76      649.40    102.39 o 
 -14 -14   4       96.57       69.31     46.88 o 
 -13 -14   4      140.59       58.09     42.64 o 
 -12 -14   4     1705.59     1580.67     71.83 o 
 -11 -14   4      257.16      254.81     29.79 o 
 -10 -14   4      455.05      407.76     33.28 o 
  -9 -14   4       10.11        8.86     21.34 o 
  -8 -14   4     1667.62     1669.28     43.89 o 
  -7 -14   4     7830.74     7733.04     95.83 o 
  -6 -14   4     2842.35     2938.72     46.74 o 
  -5 -14   4       24.95       45.02     16.86 o 
  -4 -14   4    25059.47    24768.94    197.35 o 
  -3 -14   4     6931.74     6692.45     70.56 o 
  -2 -14   4    27747.73    27848.21    196.17 o 
  -1 -14   4      205.59      252.61     15.36 o 
   0 -14   4     8022.90     7827.02     76.55 o 
   1 -14   4    15029.03    14891.30    134.20 o 
   2 -14   4      162.91      234.30     31.73 o 
   3 -14   4     2794.59     2813.83     56.75 o 
   4 -14   4     8293.46     8514.01    141.50 o 
   5 -14   4    26433.71    26371.76    314.77 o 
   6 -14   4      683.49      793.55     55.14 o 
   7 -14   4     1018.76      857.97     55.21 o 
   8 -14   4     5796.29     5443.57     90.19 o 
   9 -14   4    34305.43    33513.68    355.92 o 
  10 -14   4     3578.46     3687.50    121.46 o 
  11 -14   4     1454.51     1280.85     64.05 o 
  12 -14   4      392.43      406.63     48.72 o 
  13 -14   4       49.43       89.21     43.75 o 
  14 -14   4     2098.46     2171.71    147.96 o 
  15 -14   4        4.07       14.21     51.61 o 
  16 -14   4      896.81      849.84    102.94 o 
 -17 -13   4      919.59      913.70    136.61 o 
 -16 -13   4        1.82       37.36     49.63 o 
 -15 -13   4       23.81       25.14     60.09 o 
 -14 -13   4      518.72      507.40     55.38 o 
 -13 -13   4     3014.73     2931.08     89.44 o 
 -12 -13   4       55.34       61.29     33.51 o 
 -11 -13   4     4219.20     4111.89    102.23 o 
 -10 -13   4     6428.85     6129.48     84.69 o 
  -9 -13   4     1778.04     1656.62     73.52 o 
  -8 -13   4     5721.81     5492.08     76.57 o 
  -7 -13   4     3606.24     3438.89     57.32 o 
  -6 -13   4     8175.99     8095.64     90.18 o 
  -5 -13   4     1454.01     1299.40     32.35 o 
  -4 -13   4     8845.98     8897.71     91.79 o 
  -3 -13   4    36529.58    36355.07    277.68 o 
  -2 -13   4    16612.42    16607.52    123.85 o 
  -1 -13   4      285.06      364.72     16.92 o 
   0 -13   4    13281.98    13058.28    100.08 o 
   1 -13   4    17449.23    18447.81    146.84 o 
   2 -13   4    78074.45    78607.43    635.29 o 
   3 -13   4     4505.23     4562.49     74.87 o 
   4 -13   4     3012.92     2814.80     55.21 o 
   5 -13   4        7.98       35.16     22.33 o 
   6 -13   4        8.33      -16.86     22.04 o 
   7 -13   4       22.84       39.00     22.44 o 
   8 -13   4    20042.48    19556.71    221.72 o 
   9 -13   4     1613.98     1620.81     64.84 o 
  10 -13   4     5176.56     5139.25    134.64 o 
  11 -13   4     5858.58     5922.08    117.58 o 
  12 -13   4     5637.21     5600.71    117.78 o 
  13 -13   4     4622.32     4673.33    109.88 o 
  14 -13   4      920.46      902.82     68.03 o 
  15 -13   4     5240.04     5444.23    279.83 o 
  16 -13   4      322.34      342.22     85.50 o 
 -17 -12   4      398.34      487.79     59.96 o 
 -16 -12   4        9.28       34.57     48.29 o 
 -15 -12   4      134.79       85.23     40.74 o 
 -14 -12   4      212.92      264.55     46.76 o 
 -13 -12   4      906.07      859.47     54.31 o 
 -12 -12   4      840.70      826.56     48.56 o 
 -11 -12   4     2968.32     2972.04     55.60 o 
 -10 -12   4     3540.38     3684.44     61.85 o 
  -9 -12   4      604.18      473.79     27.39 o 
  -8 -12   4     4663.91     4291.01     64.38 o 
  -7 -12   4    11539.79    11563.96    123.75 o 
  -6 -12   4     2666.21     2635.15     44.19 o 
  -5 -12   4      566.58      642.46     23.50 o 
  -4 -12   4     1598.85     1588.32     33.44 o 
  -3 -12   4     3932.56     4325.54     54.88 o 
  -2 -12   4    41965.08    41973.86    296.88 o 
  -1 -12   4     3291.58     3273.96     38.88 o 
   0 -12   4     5062.43     5171.78     60.41 o 
   1 -12   4        1.14       26.78      9.59 o 
   2 -12   4     1357.52     1390.20     56.38 o 
   3 -12   4     7172.12     6856.26     94.25 o 
   4 -12   4     4199.68     4408.81     64.75 o 
   5 -12   4     7410.40     7167.43    154.39 o 
   6 -12   4       53.65      111.04     21.66 o 
   7 -12   4       49.79       53.28     21.52 o 
   8 -12   4    11196.42    11042.69    175.46 o 
   9 -12   4    24650.26    24289.98    262.81 o 
  10 -12   4       85.29       62.80     31.94 o 
  11 -12   4     1539.36     1426.40     62.63 o 
  12 -12   4     2397.82     2355.24     77.62 o 
  13 -12   4      613.50      711.00     52.63 o 
  14 -12   4     3267.49     3248.11     94.46 o 
  15 -12   4       94.93      158.98     52.81 o 
  16 -12   4      432.21      540.90     88.47 o 
  17 -12   4     9497.31     9888.94    292.58 o 
 -18 -11   4     1186.07     1290.78    223.51 o 
 -17 -11   4      847.18      802.01     64.30 o 
 -16 -11   4       39.96       49.27     50.31 o 
 -15 -11   4       11.79       10.51     37.02 o 
 -14 -11   4     2035.39     1974.77     78.99 o 
 -13 -11   4      794.76      736.60     66.99 o 
 -12 -11   4       29.36       63.59     28.63 o 
 -11 -11   4      246.90      243.67     31.48 o 
 -10 -11   4     1301.30     1303.30     39.27 o 
  -9 -11   4      436.65      382.27     24.92 o 
  -8 -11   4      683.98      653.10     28.36 o 
  -7 -11   4      523.87      566.51     26.35 o 
  -6 -11   4      106.14      149.62     14.57 o 
  -5 -11   4      258.29      256.37     17.86 o 
  -4 -11   4     4273.85     4347.55     51.97 o 
  -3 -11   4     9955.72    10148.19     84.69 o 
  -2 -11   4    18412.17    17859.06    153.61 o 
  -1 -11   4        0.02       33.85      9.55 o 
   0 -11   4       34.28       49.91      9.40 o 
   1 -11   4    27463.46    27970.54    210.04 o 
   2 -11   4    38346.01    39509.89    388.29 o 
   3 -11   4    17649.60    18128.83    191.11 o 
   4 -11   4      887.18      912.83     27.74 o 
   5 -11   4      192.04      238.89     31.69 o 
   6 -11   4      609.37      511.88     28.02 o 
   7 -11   4       75.85       99.70     20.93 o 
   8 -11   4     8843.16     8538.61    111.09 o 
   9 -11   4      112.48      187.82     38.67 o 
  10 -11   4     6376.15     6464.69    115.59 o 
  11 -11   4    12574.39    12622.38    200.08 o 
  12 -11   4     3187.74     3222.97    113.96 o 
  13 -11   4     8934.84     9167.19    155.92 o 
  14 -11   4      383.14      450.13     48.09 o 
  15 -11   4     6618.68     6948.03    152.89 o 
  16 -11   4       11.40       52.45     49.63 o 
  17 -11   4       59.39      172.48     73.83 o 
 -18 -10   4     1093.12     1250.15     97.04 o 
 -17 -10   4        6.88       75.71     43.52 o 
 -16 -10   4       75.36      118.68     39.73 o 
 -15 -10   4     1146.15     1156.09     57.95 o 
 -14 -10   4       47.86       90.70     32.25 o 
 -13 -10   4     2649.12     2641.96     72.54 o 
 -12 -10   4     2305.98     2165.05     92.09 o 
 -11 -10   4     5219.45     5065.31     76.40 o 
 -10 -10   4     4297.64     4248.04     63.45 o 
  -9 -10   4      174.77      150.17     19.94 o 
  -8 -10   4      592.80      550.01     26.83 o 
  -7 -10   4      674.78      628.85     44.75 o 
  -6 -10   4     3182.50     3178.43     46.13 o 
  -5 -10   4     1638.19     1946.87     33.75 o 
  -4 -10   4    11118.74    10737.54     99.88 o 
  -3 -10   4    10262.80    10818.16     87.82 o 
  -2 -10   4    35391.70    36312.71    271.82 o 
  -1 -10   4    13176.60    12642.02    118.90 o 
   0 -10   4     8152.96     9026.57     74.07 o 
   1 -10   4    54781.28    54533.03    445.68 o 
   2 -10   4    20610.66    20619.78    261.04 o 
   3 -10   4       38.67       60.40     15.38 o 
   4 -10   4     6265.35     6519.36    103.15 o 
   5 -10   4      482.78      471.75     65.53 o 
   6 -10   4      109.77       92.57     32.28 o 
   7 -10   4      133.24      113.87     26.07 o 
   8 -10   4     2896.75     2917.26     43.77 o 
   9 -10   4     7808.11     7457.59    122.00 o 
  10 -10   4      442.10      503.70     43.42 o 
  11 -10   4     7625.25     7814.96    132.04 o 
  12 -10   4      941.71      981.79     86.59 o 
  13 -10   4     2883.53     2752.77    120.91 o 
  14 -10   4     3287.83     3303.30     88.60 o 
  15 -10   4     1302.42     1259.02     75.83 o 
  16 -10   4     1023.82     1067.68     70.18 o 
  17 -10   4     9558.34    10187.57    285.40 o 
 -18  -9   4      814.68      870.92     52.56 o 
 -17  -9   4       10.14       12.81     38.62 o 
 -16  -9   4      124.71      182.11     38.94 o 
 -15  -9   4        1.02      -64.55     32.27 o 
 -14  -9   4     1358.51     1356.01     53.62 o 
 -13  -9   4      139.59      105.08     32.53 o 
 -12  -9   4     1689.33     1650.36     52.61 o 
 -11  -9   4     1661.44     1833.31     50.66 o 
 -10  -9   4      402.10      421.77     23.86 o 
  -9  -9   4      610.78      554.60     30.75 o 
  -8  -9   4      979.96     1013.04     31.51 o 
  -7  -9   4     5264.41     5299.50     81.10 o 
  -6  -9   4    12116.60    11903.32    133.84 o 
  -5  -9   4     5510.23     5213.80     57.89 o 
  -4  -9   4     7094.82     7085.13     73.70 o 
  -3  -9   4     3142.36     3926.10     51.72 o 
  -2  -9   4      785.69      573.28     22.48 o 
  -1  -9   4    10054.13    10531.87     94.01 o 
   0  -9   4    17638.22    18164.16    149.13 o 
   1  -9   4    11459.80    11379.52    112.54 o 
   2  -9   4       62.71      129.70     16.45 o 
   3  -9   4     5237.15     5416.84     68.95 o 
   4  -9   4     7321.95     7975.44     98.63 o 
   6  -9   4     1797.04     1663.98     69.07 o 
   7  -9   4     5179.02     5126.29     92.64 o 
   8  -9   4       87.36       93.99     25.92 o 
   9  -9   4     2685.82     2652.43     67.72 o 
  10  -9   4    11463.67    11329.18    164.35 o 
  11  -9   4    15984.78    15970.00    250.81 o 
  12  -9   4     6718.90     6556.02    118.36 o 
  13  -9   4     1815.66     1974.67     69.16 o 
  14  -9   4      262.91      251.54     41.39 o 
  15  -9   4     3458.20     3637.19     95.19 o 
  16  -9   4     2177.22     2241.67    185.88 o 
  17  -9   4      925.68      922.40     89.34 o 
 -18  -8   4     4476.07     4462.93    186.21 o 
 -17  -8   4      641.57      622.00    125.24 o 
 -16  -8   4        8.01       15.14     47.41 o 
 -15  -8   4      372.00      391.34     36.98 o 
 -14  -8   4      963.38     1021.93     45.92 o 
 -13  -8   4     2786.10     2826.38     62.20 o 
 -12  -8   4     1009.07      990.95     42.97 o 
 -11  -8   4       59.41       59.93     23.78 o 
 -10  -8   4        5.87        9.33     15.11 o 
  -9  -8   4      189.81      180.87     18.37 o 
  -8  -8   4       84.97       36.17     16.92 o 
  -7  -8   4     1130.06     1094.36     54.71 o 
  -6  -8   4    35304.62    34622.63    358.68 o 
  -5  -8   4     1702.90     1494.29     31.95 o 
  -4  -8   4    63866.45    63599.74    519.13 o 
  -3  -8   4    26016.94    25183.13    217.75 o 
  -2  -8   4     6637.54     6950.24     77.28 o 
  -1  -8   4     9136.93     9178.39     82.38 o 
   0  -8   4     2443.65     2646.98     36.82 o 
   1  -8   4    81026.09    80350.63    752.25 o 
   2  -8   4    32258.46    31199.54    343.94 o 
   3  -8   4     5808.73     5520.16     73.01 o 
   4  -8   4      867.92     1065.90    135.60 o 
   5  -8   4     4308.92     4711.40    126.60 o 
   6  -8   4     4263.69     4253.11    163.81 o 
   7  -8   4      654.41      542.99     41.28 o 
   8  -8   4     2224.38     2224.09     55.35 o 
   9  -8   4      638.39      765.34     41.84 o 
  10  -8   4     1039.85     1095.42     46.99 o 
  11  -8   4     6109.43     6041.97    106.71 o 
  12  -8   4      427.90      486.35     39.35 o 
  13  -8   4     2646.20     2584.38     86.53 o 
  14  -8   4       67.53       55.86     34.95 o 
  15  -8   4     1949.73     1763.05     70.40 o 
  16  -8   4     5303.33     5650.32    182.40 o 
  17  -8   4     1501.11     1597.14     91.09 o 
  18  -8   4      404.79      392.86     72.93 o 
 -19  -7   4     1734.00     2037.35    139.24 o 
 -18  -7   4      240.67      284.33     79.60 o 
 -17  -7   4       26.71      -23.26     33.68 o 
 -16  -7   4      623.16      700.56     61.86 o 
 -15  -7   4       20.00       -8.72     28.30 o 
 -14  -7   4     1081.89     1177.86     47.68 o 
 -13  -7   4      433.84      517.15     44.80 o 
 -12  -7   4     5100.16     4844.94    104.52 o 
 -11  -7   4    16431.90    16113.01    179.55 o 
 -10  -7   4      393.70      369.51     19.46 o 
  -9  -7   4     4715.35     4731.65     62.48 o 
  -8  -7   4     6372.64     6224.14     97.19 o 
  -7  -7   4       93.70      100.43     19.63 o 
  -6  -7   4    36006.75    34649.09    328.18 o 
  -5  -7   4     4291.26     4028.69     53.22 o 
  -4  -7   4    20012.30    20729.10    196.92 o 
  -3  -7   4    16508.09    16275.21    173.58 o 
  -2  -7   4     3725.31     4203.34     55.80 o 
  -1  -7   4     3288.87     3196.99     56.79 o 
   0  -7   4    13092.78    12999.75    175.80 o 
   1  -7   4     4039.38     4027.11     57.62 o 
   2  -7   4     9718.63     8871.43    124.47 o 
   3  -7   4      513.28      536.71     75.68 o 
   4  -7   4        6.69       20.38     30.23 o 
   5  -7   4     4392.29     4771.10     64.82 o 
   6  -7   4      237.77      193.29     14.98 o 
   7  -7   4     5957.31     6089.67    101.95 o 
   8  -7   4     1437.94     1370.82     49.95 o 
   9  -7   4     4589.10     4330.02     80.06 o 
  10  -7   4     2852.08     2905.48    119.05 o 
  11  -7   4    22585.15    22736.76    408.59 o 
  12  -7   4    14592.34    14220.25    197.08 o 
  13  -7   4      181.55      223.59     33.91 o 
  14  -7   4     2918.99     3014.03     80.00 o 
  15  -7   4     2039.05     1942.14     71.68 o 
  16  -7   4     9918.63    10679.73    193.25 o 
  17  -7   4     4814.08     5165.21    177.14 o 
  18  -7   4      662.94      821.20     81.61 o 
 -19  -6   4     2455.81     2565.17    147.18 o 
 -18  -6   4     5798.37     5738.20    204.86 o 
 -17  -6   4     1476.04     1496.77     78.85 o 
 -16  -6   4      118.97      152.14     33.62 o 
 -15  -6   4       74.06       80.26     29.32 o 
 -14  -6   4     5631.73     5746.93     97.57 o 
 -13  -6   4     5926.14     5756.19     92.42 o 
 -12  -6   4     2435.23     2495.84     60.33 o 
 -11  -6   4     5082.96     5230.41     86.88 o 
 -10  -6   4    10155.62     9588.05    117.19 o 
  -9  -6   4      753.46      784.19     36.32 o 
  -8  -6   4     2658.67     2485.38     53.68 o 
  -7  -6   4     4108.75     3917.31     85.64 o 
  -6  -6   4    50303.49    50374.75    518.01 o 
  -5  -6   4    59821.18    60169.71    497.75 o 
  -4  -6   4    39115.35    38948.61    351.34 o 
  -3  -6   4    36476.07    35087.63    564.68 o 
  -2  -6   4     8033.71     8240.99    150.53 o 
  -1  -6   4      769.40      885.55     30.60 o 
   0  -6   4      431.82      473.90     33.02 o 
   2  -6   4    10547.81    10241.37    177.29 o 
   3  -6   4    11069.52    11335.04    303.02 o 
   4  -6   4      194.31      336.31     23.69 o 
   5  -6   4      581.98      496.44     19.49 o 
   6  -6   4     7415.42     7487.08     92.45 o 
   7  -6   4     9075.94     9381.37    112.88 o 
   8  -6   4      214.73      254.05     27.34 o 
   9  -6   4    31645.85    31837.37    372.50 o 
  10  -6   4    12591.24    12808.69    172.63 o 
  11  -6   4       82.07      111.08     24.70 o 
  12  -6   4     1054.88     1088.05     46.70 o 
  13  -6   4        5.73       17.38     26.98 o 
  14  -6   4     3710.55     3855.19     87.18 o 
  15  -6   4      608.71      595.34     46.32 o 
  16  -6   4    10654.96    10782.59    197.14 o 
  17  -6   4      481.83      571.44     54.25 o 
  18  -6   4     2835.54     3069.81    128.62 o 
 -19  -5   4        5.96      -38.03     70.66 o 
 -18  -5   4      920.43      877.33     97.87 o 
 -17  -5   4       26.27       60.68     29.69 o 
 -16  -5   4     1104.90     1089.58     50.77 o 
 -15  -5   4       43.89      -19.20     26.13 o 
 -14  -5   4     2965.29     2991.59     65.93 o 
 -13  -5   4     1959.88     2036.69     54.19 o 
 -12  -5   4     1580.27     1544.88     47.33 o 
 -11  -5   4    17089.03    16507.93    175.07 o 
 -10  -5   4       24.39       35.46     21.65 o 
  -9  -5   4    12322.67    11034.57    121.37 o 
  -8  -5   4       63.56       57.63     17.43 o 
  -7  -5   4      531.09      530.07     17.86 o 
  -6  -5   4    17228.80    16273.38    206.22 o 
  -5  -5   4     1408.60     1297.13     38.06 o 
  -4  -5   4    28837.98    30035.79    274.71 o 
  -3  -5   4      124.17       74.20     23.50 o 
  -2  -5   4      256.30      414.13     24.57 o 
  -1  -5   4     8177.91     8979.41    129.26 o 
   0  -5   4    14037.49    14452.02    198.44 o 
   1  -5   4      140.31      182.88     16.93 o 
   2  -5   4    13620.19    12531.05    319.54 o 
   3  -5   4     2305.55     2564.80     42.40 o 
   4  -5   4      349.37      469.90     15.44 o 
   5  -5   4     1205.07     1078.42     22.33 o 
   6  -5   4     8217.86     8689.09     93.13 o 
   7  -5   4    13830.78    13741.46    158.01 o 
   8  -5   4     3843.25     3909.21     54.78 o 
   9  -5   4      449.88      390.98     25.12 o 
  10  -5   4    11050.15    10473.98    144.47 o 
  11  -5   4     7757.92     7860.00    119.07 o 
  12  -5   4    13733.72    13746.31    189.23 o 
  13  -5   4       35.28       35.07     32.68 o 
  14  -5   4     4674.17     4736.70     93.70 o 
  15  -5   4        4.36       65.41     36.17 o 
  16  -5   4    10009.38    10515.66    222.88 o 
  17  -5   4     6575.54     6888.30    142.80 o 
  18  -5   4      221.21      276.93     61.17 o 
 -19  -4   4     3517.83     3606.26    161.45 o 
 -18  -4   4     4652.57     4372.34    140.76 o 
 -17  -4   4     2668.06     2845.11     67.16 o 
 -16  -4   4      225.69      184.36     32.41 o 
 -15  -4   4      190.36      139.74     74.36 o 
 -14  -4   4     3648.43     3623.53     70.67 o 
 -13  -4   4     3446.04     3355.24     66.00 o 
 -12  -4   4       38.88       39.52     22.47 o 
 -11  -4   4    13056.84    12970.88    153.76 o 
 -10  -4   4    19646.77    19581.77    184.61 o 
  -9  -4   4       68.81       81.05     12.41 o 
  -8  -4   4    15054.52    15083.33    132.13 o 
  -7  -4   4      700.25      707.82     22.45 o 
  -6  -4   4    12185.74    11469.01    146.93 o 
  -5  -4   4    28708.21    27965.90    290.84 o 
  -4  -4   4    17392.41    17948.36    366.59 o 
  -2  -4   4     1641.19     1683.01     43.86 o 
  -1  -4   4     1872.49     2048.85     41.74 o 
   0  -4   4      348.95      326.73     16.69 o 
   1  -4   4    54171.65    54348.34   1236.19 o 
   2  -4   4     1017.37     1038.97     45.89 o 
   3  -4   4    10487.01    10713.44    348.14 o 
   4  -4   4    13048.99    13416.94    158.08 o 
   5  -4   4     7769.39     7604.77     93.00 o 
   6  -4   4        9.17       26.37     15.45 o 
   7  -4   4    11591.67    11364.68    181.33 o 
   8  -4   4       83.92      124.49     28.52 o 
   9  -4   4    53339.56    54369.68    562.13 o 
  10  -4   4    27270.54    27777.88    308.52 o 
  11  -4   4     1589.52     1558.88     71.28 o 
  12  -4   4        0.96       73.27     37.78 o 
  13  -4   4      834.44      826.63     66.93 o 
  14  -4   4     4485.12     4524.97    152.01 o 
  15  -4   4      202.27      262.41     40.73 o 
  16  -4   4     8479.40     8582.35    158.02 o 
  17  -4   4     1444.18     1589.41     96.66 o 
  18  -4   4     8080.73     8574.37    224.01 o 
 -19  -3   4     2235.45     2333.01    137.97 o 
 -18  -3   4     4629.30     4927.63    150.24 o 
 -17  -3   4     1517.10     1428.64     76.69 o 
 -16  -3   4      880.84      860.16     42.88 o 
 -15  -3   4      125.12      112.28     41.07 o 
 -14  -3   4      652.25      608.81     39.52 o 
 -13  -3   4     1000.44     1011.15     39.39 o 
 -12  -3   4      175.15      147.02     23.33 o 
 -11  -3   4     2657.11     2470.55     51.71 o 
 -10  -3   4      578.73      610.15     49.48 o 
  -9  -3   4    18307.75    17477.06    181.11 o 
  -8  -3   4     4315.20     4281.95     44.43 o 
  -7  -3   4        6.33       57.48     10.27 o 
  -6  -3   4     1099.42     1070.02     20.64 o 
  -5  -3   4     1675.99     1710.34     35.46 o 
  -4  -3   4     5908.79     6098.66    101.71 o 
  -3  -3   4     6623.86     6918.46    123.57 o 
  -2  -3   4    25861.87    28318.62    649.77 o 
  -1  -3   4      397.30      426.62     19.93 o 
   0  -3   4    27022.49    27969.66    282.40 o 
   1  -3   4      293.12      304.99     14.60 o 
   2  -3   4     9413.08     9522.07    132.20 o 
   3  -3   4      251.25      231.22     38.72 o 
   4  -3   4     1056.40     1055.79     28.19 o 
   5  -3   4    21530.76    21766.76    258.82 o 
   6  -3   4     4533.87     4674.53     76.49 o 
   7  -3   4    34840.70    35036.86    366.99 o 
   8  -3   4       15.56      120.66     21.23 o 
   9  -3   4      110.95      239.79     24.73 o 
  10  -3   4     8982.23     8751.11    122.11 o 
  11  -3   4      753.21      725.14     39.21 o 
  12  -3   4    11501.62    11320.55    203.17 o 
  13  -3   4      155.97      190.23     44.89 o 
  14  -3   4     3461.93     3293.09    106.13 o 
  15  -3   4      129.72      168.30     42.09 o 
  16  -3   4     2384.17     2383.36     96.36 o 
  17  -3   4      955.10     1010.40     56.70 o 
  18  -3   4      252.69      315.50     57.18 o 
 -19  -2   4     1249.51     1225.94    109.79 o 
 -18  -2   4      342.32      275.52     55.56 o 
 -17  -2   4     1146.96     1085.16     69.51 o 
 -16  -2   4      319.33      340.46     33.35 o 
 -15  -2   4     1618.47     1670.40     56.44 o 
 -14  -2   4      986.51      980.05     45.72 o 
 -13  -2   4     2892.83     2871.36     58.83 o 
 -12  -2   4    12377.28    12067.54    159.20 o 
 -11  -2   4     9457.21     9332.09    116.92 o 
 -10  -2   4     1359.76     1467.04     35.10 o 
  -9  -2   4     4505.48     4895.49     74.50 o 
  -8  -2   4    16528.46    16803.24    148.63 o 
  -7  -2   4    45078.77    46377.73    387.43 o 
  -6  -2   4    13289.26    12933.54    118.50 o 
  -5  -2   4     6267.72     6656.88    163.31 o 
  -4  -2   4     4230.95     4669.44    109.17 o 
  -3  -2   4    37955.18    40036.10    640.51 o 
  -2  -2   4     1078.64      980.95     34.95 o 
  -1  -2   4    20183.38    21777.85    348.72 o 
   0  -2   4      130.11      181.17     27.23 o 
   1  -2   4       98.43      204.52     12.37 o 
   2  -2   4    56369.00    58711.30    897.47 o 
   3  -2   4    24536.05    27641.40    360.17 o 
   4  -2   4      155.87      192.14     17.21 o 
   5  -2   4    17419.54    18233.93    254.44 o 
   6  -2   4      260.20      266.42     20.99 o 
   7  -2   4      577.69      662.05     27.91 o 
   8  -2   4      140.78      158.64     20.76 o 
   9  -2   4    25913.04    26595.73    293.09 o 
  10  -2   4     2292.02     2256.60     75.40 o 
  11  -2   4     3102.52     3153.54    103.23 o 
  12  -2   4     1010.50     1029.10     47.02 o 
  13  -2   4     4517.86     4494.16    116.70 o 
  14  -2   4       66.65       79.78     56.49 o 
  15  -2   4     1286.78     1333.06     97.69 o 
  16  -2   4      104.04      159.87     34.43 o 
  17  -2   4     3688.46     3671.02     94.69 o 
  18  -2   4     5843.54     5956.63    168.03 o 
 -19  -1   4     7851.92     8055.21    251.15 o 
 -18  -1   4     2656.14     2703.13    114.55 o 
 -17  -1   4      586.97      634.49     60.76 o 
 -16  -1   4       42.15       54.56     28.11 o 
 -15  -1   4     1388.76     1341.62     50.93 o 
 -14  -1   4      337.33      347.82     31.68 o 
 -13  -1   4     2559.13     2638.50     57.07 o 
 -12  -1   4      795.79      806.59     33.93 o 
 -11  -1   4    10874.79    11020.14    121.76 o 
 -10  -1   4      465.80      361.88     22.05 o 
  -9  -1   4     9799.05     9583.53    117.09 o 
  -8  -1   4      111.51      100.04     11.48 o 
  -7  -1   4     3687.50     3472.76     46.26 o 
  -6  -1   4    35317.89    33977.58    313.90 o 
  -5  -1   4     7220.80     7180.76    158.56 o 
  -4  -1   4    72346.77    72852.95   1629.68 o 
  -3  -1   4    34250.43    35562.85    570.83 o 
  -2  -1   4    34023.73    35023.05    958.97 o 
  -1  -1   4    10561.86    11540.61    158.24 o 
   0  -1   4    11751.39    11893.40    138.23 o 
   1  -1   4     1040.39     1285.69     40.72 o 
   3  -1   4    12236.55    13715.71    187.40 o 
   4  -1   4     1495.07     1414.30     52.46 o 
   5  -1   4     4631.84     4534.29     81.96 o 
   6  -1   4     7769.15     7389.68    122.08 o 
   7  -1   4    19062.40    18813.71    235.08 o 
   8  -1   4     9092.71     9298.25    134.78 o 
   9  -1   4     2173.27     2230.55     75.24 o 
  10  -1   4     3530.56     3682.56     79.31 o 
  11  -1   4        8.71      -23.73     25.32 o 
  12  -1   4      215.09      285.36     32.35 o 
  13  -1   4     1487.14     1489.61     56.81 o 
  14  -1   4      161.90      197.05     58.20 o 
  15  -1   4     1077.58     1001.37     88.47 o 
  16  -1   4     1399.79     1281.45    100.38 o 
  17  -1   4      334.49      322.25     49.30 o 
  18  -1   4     1370.92     1502.19     86.76 o 
 -19   0   4      323.29      340.13     85.16 o 
 -18   0   4     1955.84     1946.73    105.52 o 
 -17   0   4      652.37      654.40     58.76 o 
 -16   0   4      248.67      214.95     34.64 o 
 -15   0   4     4008.56     3748.08    108.53 o 
 -14   0   4        1.19       71.65     25.92 o 
 -13   0   4      272.14      265.09     42.83 o 
 -12   0   4    24514.11    24456.31    260.83 o 
 -11   0   4     9402.27     9389.68    107.63 o 
 -10   0   4     4094.64     3763.91     62.51 o 
  -9   0   4     1728.28     1896.70     41.41 o 
  -8   0   4     1210.58     1252.61     37.20 o 
  -7   0   4    37138.68    37615.28    369.49 o 
  -6   0   4    12634.72    11969.61    146.67 o 
  -5   0   4      467.69      466.25     24.73 o 
  -4   0   4    18299.95    19110.89    266.72 o 
  -2   0   4    17346.02    18107.08    207.42 o 
  -1   0   4     6349.21     6754.64    114.89 o 
   0   0   4     5107.50     5409.42     76.56 o 
   1   0   4       79.84       93.23     11.42 o 
   2   0   4     7331.29     7709.39    144.83 o 
   3   0   4       42.68       51.74     11.51 o 
   4   0   4    13312.79    12996.82    218.13 o 
   5   0   4     1382.08     1266.54     47.11 o 
   6   0   4     1321.27     1110.20     39.36 o 
   7   0   4       29.54       75.58     21.92 o 
   8   0   4        4.03       30.26     18.83 o 
   9   0   4      642.12      644.33     36.35 o 
  10   0   4     2913.29     2773.48     68.29 o 
  11   0   4        0.59       51.24     26.56 o 
  12   0   4      734.40      783.58     46.78 o 
  13   0   4      689.74      644.16     47.98 o 
  14   0   4     1069.50     1118.18     61.08 o 
  15   0   4     2836.15     3141.06    134.82 o 
  17   0   4     1904.67     1936.89     86.59 o 
  18   0   4     3703.42     3625.07    122.33 o 
 -19   1   4     9989.99    10369.71    298.58 o 
 -18   1   4       93.15       30.33     80.95 o 
 -17   1   4      129.26       77.05     93.09 o 
 -16   1   4     1293.89     1404.52     51.69 o 
 -15   1   4     1245.65     1301.05     50.00 o 
 -14   1   4      620.75      681.26     37.70 o 
 -13   1   4     1472.82     1510.39     49.88 o 
 -12   1   4      487.05      464.91     29.22 o 
 -11   1   4    50363.77    51020.09    466.64 o 
 -10   1   4    31497.40    30918.39    291.28 o 
  -9   1   4     2500.69     2640.25     66.64 o 
  -8   1   4     1070.42     1050.27     20.82 o 
  -7   1   4     3393.61     3365.24     51.28 o 
  -6   1   4    41273.50    38543.22    490.89 o 
  -5   1   4    32044.38    32922.72    439.67 o 
  -4   1   4    18160.57    18945.65    199.07 o 
  -3   1   4    18661.12    19194.09    199.10 o 
  -2   1   4     2023.94     2313.22     36.71 o 
  -1   1   4     3594.24     3962.16     70.03 o 
   0   1   4      445.04      434.13     20.31 o 
   1   1   4      198.61      341.52     30.58 o 
   2   1   4     4852.08     4958.33     64.54 o 
   3   1   4      533.14      551.73     37.73 o 
   4   1   4    10845.82    11286.42    268.63 o 
   5   1   4       17.18       62.29     25.05 o 
   6   1   4     1099.49     1003.18     47.77 o 
   7   1   4     4124.80     4477.68     88.54 o 
   8   1   4    41137.37    41924.63    492.28 o 
   9   1   4    26834.68    27153.13    335.52 o 
  10   1   4     6986.78     6947.38    158.47 o 
  11   1   4     3096.10     3101.93     75.87 o 
  12   1   4       50.74      108.88     31.89 o 
  13   1   4     1179.01     1168.50     68.50 o 
  14   1   4      101.59      137.01     39.29 o 
  15   1   4     1213.02     1180.56    218.11 o 
  17   1   4     3923.50     3926.82    121.34 o 
  18   1   4     1417.43     1226.70     81.37 o 
 -19   2   4     2748.03     2632.54    149.43 o 
 -18   2   4     4046.88     4235.03    140.80 o 
 -17   2   4      685.08      587.77     65.99 o 
 -16   2   4      829.48      863.89     46.76 o 
 -15   2   4     4589.85     4598.79     87.28 o 
 -14   2   4       48.49       94.54     26.58 o 
 -13   2   4     2313.51     2311.84     54.12 o 
 -12   2   4     5634.94     5397.67     82.52 o 
 -11   2   4     2943.13     2833.79     69.72 o 
 -10   2   4    12047.77    11700.25    140.60 o 
  -9   2   4     7665.38     7595.69    108.18 o 
  -8   2   4      778.88      758.21     23.28 o 
  -7   2   4    14559.64    15061.54    182.62 o 
  -6   2   4     4170.62     3977.59     47.54 o 
  -5   2   4     2020.55     1953.00     55.02 o 
  -4   2   4    17661.91    17745.33    210.14 o 
  -3   2   4    16222.74    16842.65    215.77 o 
  -2   2   4     4352.82     4309.62     59.78 o 
  -1   2   4     2890.57     2930.27     48.36 o 
   2   2   4    47663.95    49910.63   1128.64 o 
   3   2   4     3371.85     2843.67     84.08 o 
   4   2   4    13253.12    12741.90    746.71 o 
   5   2   4     5706.91     6251.08    188.24 o 
   6   2   4    21715.80    21869.55    304.18 o 
   7   2   4      381.37      346.65     28.05 o 
   8   2   4     2516.51     2507.15     59.84 o 
   9   2   4     9860.49    10250.49    149.74 o 
  10   2   4    10261.83    10286.64    154.26 o 
  11   2   4      612.87      695.12     42.41 o 
  12   2   4      122.02       85.40     38.32 o 
  13   2   4      729.48      765.74     60.52 o 
  14   2   4     3255.19     3486.72    109.20 o 
  15   2   4     5102.27     5296.59    174.41 o 
  16   2   4       79.36      101.54     37.63 o 
  17   2   4      771.68      803.54     59.93 o 
  18   2   4     1505.69     1673.73     89.84 o 
 -19   3   4     5746.81     5950.46    212.43 o 
 -18   3   4       61.47       31.59     54.41 o 
 -17   3   4     1776.43     2144.89    104.35 o 
 -16   3   4      742.08      772.61     45.35 o 
 -15   3   4       89.87       93.78     29.09 o 
 -14   3   4     2326.50     2402.84     95.35 o 
 -13   3   4      117.28      130.49     24.46 o 
 -12   3   4       63.77       63.00     22.02 o 
 -11   3   4    56788.86    56316.26    559.38 o 
 -10   3   4    49617.10    49681.29    453.36 o 
  -9   3   4      803.62      751.16     19.84 o 
  -8   3   4      334.50      375.34     17.78 o 
  -7   3   4    10150.82    10216.64    184.59 o 
  -6   3   4    39527.41    36853.58    333.10 o 
  -5   3   4     1853.36     1832.82     56.92 o 
  -4   3   4      343.16      360.25     19.45 o 
  -3   3   4    15954.18    15804.26    407.42 o 
  -2   3   4      162.99      228.14     25.63 o 
  -1   3   4     7326.42     7852.76    112.82 o 
   0   3   4     7096.79     7276.89    188.07 o 
   3   3   4       33.91       43.63     14.10 o 
   4   3   4    42084.62    42997.20    680.67 o 
   5   3   4      367.91      296.53     26.70 o 
   6   3   4      693.60      803.25     84.91 o 
   7   3   4     3159.80     3108.17     98.29 o 
   8   3   4     8879.36     8846.82    115.76 o 
   9   3   4    19596.57    19716.54    254.74 o 
  10   3   4    14751.64    14431.38    200.63 o 
  11   3   4     3341.02     3303.82     92.97 o 
  12   3   4      166.26      185.29     42.63 o 
  13   3   4      694.94      741.95     60.13 o 
  14   3   4        6.19       49.25     52.30 o 
  15   3   4     1482.33     1671.14    111.40 o 
  16   3   4      668.31      679.93     66.71 o 
  17   3   4     4239.60     4480.50    136.68 o 
  18   3   4     1107.32     1084.27     72.76 o 
 -19   4   4     1888.68     1827.90    131.06 o 
 -18   4   4     1462.32     1634.57     96.93 o 
 -17   4   4       30.30       48.62     52.10 o 
 -16   4   4     1584.50     1664.32     63.42 o 
 -15   4   4     1878.98     1831.78     97.25 o 
 -14   4   4      796.97      866.81     39.53 o 
 -13   4   4     1547.35     1490.21     46.78 o 
 -12   4   4      308.18      297.37     37.39 o 
 -11   4   4     2451.28     2432.08     71.21 o 
 -10   4   4     8381.02     8166.77    124.39 o 
  -9   4   4    14873.11    14632.55    141.60 o 
  -8   4   4      193.63      271.92     16.78 o 
  -7   4   4     7127.21     7287.97     73.51 o 
  -6   4   4     3041.83     3032.78     46.99 o 
  -5   4   4    14219.70    13846.54    171.29 o 
  -4   4   4    16648.11    16525.25    281.10 o 
  -3   4   4       47.09        2.33     23.78 o 
  -2   4   4    16939.80    17534.09    287.18 o 
  -1   4   4     1135.90     1406.47     31.14 o 
   0   4   4      529.57      726.25     32.75 o 
   1   4   4    79968.40    78960.80   1768.23 o 
   3   4   4    24556.98    24569.31    535.79 o 
   4   4   4    13894.49    13523.96    177.78 o 
   5   4   4    16400.31    16658.34    313.73 o 
   6   4   4     4824.84     4778.37    166.74 o 
   7   4   4     8659.41     8829.11    114.23 o 
   8   4   4      319.40      421.24     19.69 o 
   9   4   4    15359.97    16002.46    157.93 o 
  10   4   4    10637.39    10554.05    157.97 o 
  11   4   4      741.66      741.48     53.53 o 
  12   4   4      330.18      277.41     44.92 o 
  13   4   4     3336.77     3468.58    145.26 o 
  14   4   4     8161.04     8095.06    230.92 o 
  15   4   4     5763.44     5855.88    120.30 o 
  16   4   4        6.03       14.12     36.95 o 
  17   4   4      427.47      426.86     56.97 o 
  18   4   4      170.86      164.43     52.48 o 
 -19   5   4      483.56      750.48     97.86 o 
 -18   5   4       30.90       69.50     50.17 o 
 -17   5   4     3134.06     3241.83    122.46 o 
 -16   5   4      479.36      501.46     63.69 o 
 -15   5   4     1371.05     1425.37     64.13 o 
 -14   5   4        3.75        0.26     26.83 o 
 -13   5   4       11.37       20.14     23.59 o 
 -12   5   4     3442.83     3506.08     65.99 o 
 -11   5   4    25792.37    25466.12    272.78 o 
 -10   5   4    29955.79    29752.40    310.27 o 
  -9   5   4      681.37      664.92     24.48 o 
  -8   5   4     2663.16     2572.32     49.06 o 
  -7   5   4    24822.87    24956.71    260.83 o 
  -6   5   4    67116.81    66963.24    733.97 o 
  -5   5   4     3011.24     3283.85     53.32 o 
  -4   5   4     3189.00     3320.52     58.95 o 
  -3   5   4    15018.44    14878.90    335.60 o 
  -2   5   4    10182.91    10470.69    150.42 o 
  -1   5   4    24769.28    25246.93    333.46 o 
   0   5   4      923.37      962.80     37.67 o 
   1   5   4    38770.69    41113.77    676.88 o 
   2   5   4    83315.16    80923.00   1821.55 o 
   3   5   4     4422.36     4605.88     81.38 o 
   4   5   4    42432.26    43536.48    668.42 o 
   5   5   4      100.48      164.52     15.01 o 
   6   5   4    15216.01    15590.47    289.39 o 
   7   5   4     1997.17     1995.69     44.58 o 
   8   5   4       34.39       48.60     23.61 o 
   9   5   4      933.23      955.08     27.22 o 
  10   5   4     8787.82     9077.21    108.11 o 
  11   5   4     9578.13     9639.01    136.88 o 
  12   5   4     1337.97     1326.84     64.59 o 
  13   5   4     2813.01     2755.72     74.17 o 
  14   5   4     1232.82     1320.85     58.83 o 
  15   5   4     2488.48     2926.16     85.71 o 
  16   5   4     2132.66     2275.70     79.81 o 
  17   5   4     4141.21     4187.79    138.96 o 
  18   5   4       18.71       75.46     54.42 o 
 -19   6   4      579.71      526.10     89.61 o 
 -18   6   4      209.83      197.28     53.58 o 
 -17   6   4     1077.48     1199.40     86.33 o 
 -16   6   4        8.21      -30.00     48.14 o 
 -15   6   4        7.16       11.82     29.79 o 
 -14   6   4     1403.06     1331.65     67.46 o 
 -13   6   4       51.09       13.47     39.91 o 
 -12   6   4     5321.55     5195.29     83.64 o 
 -11   6   4    21452.80    21161.43    233.75 o 
 -10   6   4     5273.97     4929.65     67.58 o 
  -9   6   4     5189.66     4927.71     72.37 o 
  -8   6   4      950.20      894.53     30.28 o 
  -7   6   4      703.78      661.47     52.73 o 
  -6   6   4    12574.03    12313.60    124.56 o 
  -5   6   4    18411.14    19239.93    165.91 o 
  -4   6   4      439.13      563.27     34.69 o 
  -3   6   4     1790.12     1815.45     52.10 o 
  -2   6   4    30258.68    29716.64    393.87 o 
  -1   6   4     3511.11     3678.80     53.72 o 
   0   6   4       23.92        7.24     19.75 o 
   1   6   4     5593.76     5500.99    141.92 o 
   2   6   4      594.65      615.34     20.07 o 
   3   6   4     9458.49     9606.99    118.96 o 
   4   6   4      241.14      343.98     45.74 o 
   5   6   4    12418.04    12882.13    164.71 o 
   6   6   4      368.81      467.00     29.97 o 
   7   6   4     2533.62     2388.83     78.31 o 
   8   6   4       48.54       63.34     18.61 o 
   9   6   4    11784.29    11950.29    159.82 o 
  10   6   4     5762.61     5512.87    104.65 o 
  11   6   4      363.96      458.59     35.87 o 
  12   6   4     1113.17     1098.68     52.80 o 
  13   6   4     2627.86     2730.57     79.13 o 
  14   6   4    13496.49    13094.57    261.51 o 
  15   6   4     1307.43     1341.58     67.30 o 
  16   6   4      162.70      226.65     45.19 o 
  17   6   4     1032.09     1136.72     81.41 o 
  18   6   4       15.04       18.58     53.69 o 
 -19   7   4     3736.03     4079.70    178.90 o 
 -18   7   4      484.05      570.77     89.44 o 
 -17   7   4      642.64      697.12     63.49 o 
 -16   7   4     1736.12     1614.08     93.97 o 
 -15   7   4     1117.48     1043.30     87.80 o 
 -14   7   4     4920.59     4798.92     94.29 o 
 -13   7   4        0.47      -22.59     40.07 o 
 -12   7   4     5096.24     5072.53     92.28 o 
 -11   7   4      142.79      158.48     24.41 o 
 -10   7   4      938.92      834.04     29.68 o 
  -9   7   4      348.98      373.06     21.51 o 
  -8   7   4     1863.32     1801.21     49.48 o 
  -7   7   4    20963.22    21069.79    255.98 o 
  -6   7   4    23249.42    23993.80    204.04 o 
  -5   7   4    15446.04    16767.73    147.70 o 
  -4   7   4       81.62       29.21     19.86 o 
  -3   7   4     6802.04     6539.72     79.30 o 
  -2   7   4      923.83      944.81     26.97 o 
  -1   7   4    39344.56    40110.45    449.71 o 
   0   7   4    19558.99    19635.10    224.39 o 
   1   7   4    10328.72     9533.79    104.75 o 
   2   7   4    29770.13    29824.81    267.38 o 
   3   7   4     7665.38     8563.70    149.22 o 
   4   7   4       64.62      135.12     10.87 o 
   5   7   4      611.75      635.10     32.03 o 
   6   7   4     2673.37     2715.09     54.28 o 
   7   7   4      289.19      251.55     55.48 o 
   8   7   4     1041.25     1226.36     48.21 o 
   9   7   4     8210.02     8318.43    164.43 o 
  10   7   4    11490.33    11838.21    190.03 o 
  11   7   4     4495.03     4533.84    106.18 o 
  12   7   4     1097.93     1080.16     55.90 o 
  13   7   4     2904.96     2603.51     80.77 o 
  14   7   4     2182.82     2194.23     82.87 o 
  15   7   4     6555.33     7187.00    148.53 o 
  16   7   4      565.77      626.69     62.22 o 
  17   7   4     1868.19     1726.17    104.48 o 
  18   7   4      172.03      170.53     62.45 o 
 -19   8   4      120.80       56.71     77.41 o 
 -18   8   4     1794.32     1750.49    130.12 o 
 -17   8   4      429.43      416.19     58.88 o 
 -16   8   4     2608.20     2379.96     81.74 o 
 -15   8   4      147.46      172.51     41.95 o 
 -14   8   4      575.06      590.73     42.45 o 
 -13   8   4      496.40      495.63     38.85 o 
 -12   8   4    23176.43    22878.08    282.86 o 
 -11   8   4    33320.90    33192.66    336.00 o 
 -10   8   4     5946.02     5724.56     75.96 o 
  -9   8   4      816.66      917.94     30.59 o 
  -8   8   4      504.29      474.21     26.89 o 
  -7   8   4     2905.04     3084.61     55.70 o 
  -6   8   4    10305.92    10091.47    108.80 o 
  -5   8   4      192.33      215.45     14.52 o 
  -4   8   4    24625.38    25587.18    239.78 o 
  -3   8   4    29986.58    30822.37    282.23 o 
  -2   8   4    27789.02    28545.00    324.04 o 
  -1   8   4     8572.21     9213.43    128.56 o 
   0   8   4     7545.70     7063.43    221.24 o 
   1   8   4    68578.46    69184.92    674.15 o 
   2   8   4    12240.95    12115.71    108.29 o 
   3   8   4      258.38      409.92     15.44 o 
   4   8   4     2549.88     2501.24     49.22 o 
   5   8   4      150.05      189.81     17.91 o 
   6   8   4     1187.34     1026.79     27.63 o 
   7   8   4      506.45      453.35     31.43 o 
   8   8   4     4635.66     4391.34    105.96 o 
   9   8   4      687.59      708.70     46.72 o 
  10   8   4       46.22       81.56     30.23 o 
  11   8   4     1977.04     1936.68     70.36 o 
  12   8   4      294.52      245.73     37.63 o 
  13   8   4      608.12      623.60     40.06 o 
  14   8   4     5298.68     5674.80    129.90 o 
  15   8   4     1627.56     1666.85     78.73 o 
  16   8   4       27.57       31.65     55.87 o 
  17   8   4      283.69      394.87     68.48 o 
 -18   9   4     3392.79     3561.35    173.47 o 
 -17   9   4       10.96      136.96     52.76 o 
 -16   9   4      650.21      592.22     54.68 o 
 -15   9   4      118.40      111.81     39.97 o 
 -14   9   4    10476.84     9987.17    219.79 o 
 -13   9   4     1699.85     1673.63     56.04 o 
 -12   9   4     4660.05     4701.51     98.50 o 
 -11   9   4      831.02      812.82     33.38 o 
 -10   9   4      102.30       87.21     20.49 o 
  -9   9   4      290.05      326.19     22.91 o 
  -8   9   4     5940.15     6007.84     77.63 o 
  -7   9   4     2118.20     2113.02     72.55 o 
  -6   9   4      468.27      528.66     19.24 o 
  -5   9   4     4018.23     3926.57     53.06 o 
  -4   9   4     1956.85     1820.64     32.39 o 
  -3   9   4    10405.48    10808.59    102.82 o 
  -2   9   4      234.21      244.55     17.47 o 
  -1   9   4    10489.16    10980.67    121.95 o 
   0   9   4    24300.04    24763.96    250.77 o 
   1   9   4    18559.41    17604.62    185.77 o 
   2   9   4     2053.02     2386.77     32.41 o 
   3   9   4      100.85       98.58     15.58 o 
   4   9   4     8959.30     9090.58    119.26 o 
   5   9   4      864.52      916.52     45.18 o 
   6   9   4     1007.64      928.06     42.35 o 
   7   9   4       14.14       38.85     12.08 o 
   8   9   4     1101.94     1154.11     58.52 o 
   9   9   4    11188.76    11259.03    216.77 o 
  10   9   4    12135.64    12303.05    359.14 o 
  11   9   4       64.72        9.96     33.67 o 
  12   9   4     1296.69     1301.62     92.17 o 
  13   9   4     3749.32     3663.48    182.41 o 
  14   9   4     1693.16     1594.28     77.84 o 
  15   9   4     2853.21     2992.21    101.54 o 
  16   9   4      112.06      162.15     65.01 o 
  17   9   4        1.47       -1.35     60.53 o 
 -18  10   4     7295.38     7357.03    254.77 o 
 -17  10   4       86.34       94.86     53.87 o 
 -16  10   4     2770.08     2835.48     93.08 o 
 -15  10   4      442.87      460.14     54.34 o 
 -14  10   4        0.84       31.34     37.11 o 
 -13  10   4      106.93       72.87     37.76 o 
 -12  10   4     8790.71     8606.02    153.84 o 
 -11  10   4    10998.81    10940.78    126.20 o 
 -10  10   4      333.67      327.69     24.95 o 
  -9  10   4      198.20      199.52     22.11 o 
  -8  10   4     3219.51     2976.34     54.86 o 
  -7  10   4    11351.80    11572.34    124.49 o 
  -6  10   4     4615.33     4519.30     55.25 o 
  -5  10   4      848.09      866.79     29.19 o 
  -4  10   4    64477.12    65653.52    472.89 o 
  -3  10   4    41358.20    41186.00    343.71 o 
  -2  10   4      269.68      386.57     18.15 o 
  -1  10   4     1002.44     1187.14     30.73 o 
   0  10   4     1353.15     1345.77     28.44 o 
   1  10   4    95507.33    94783.20    968.67 o 
   2  10   4    37601.01    37335.16    310.61 o 
   3  10   4     2985.59     2872.54     37.48 o 
   4  10   4       13.94       16.51     14.73 o 
   5  10   4      301.14      389.13     37.80 o 
   6  10   4     1430.40     1478.21     40.08 o 
   7  10   4      941.62      929.24     37.65 o 
   8  10   4     2666.44     2740.37    113.11 o 
   9  10   4     3791.93     3773.04    108.44 o 
  10  10   4     5497.61     5301.11    167.79 o 
  11  10   4      344.41      336.61     43.34 o 
  12  10   4       23.62       -9.73     36.37 o 
  13  10   4        9.63      -32.37     40.45 o 
  14  10   4      458.48      423.23     36.35 o 
  15  10   4      712.19      672.39     70.42 o 
  16  10   4      432.73      346.73     74.31 o 
  17  10   4      144.51      223.37     72.50 o 
 -18  11   4     2783.12     3037.74    172.16 o 
 -17  11   4        6.13      -98.96     73.16 o 
 -16  11   4       32.32       31.53     80.44 o 
 -15  11   4       82.45       10.59     40.71 o 
 -14  11   4     4797.43     4985.23    182.90 o 
 -13  11   4       81.75       82.57     37.36 o 
 -12  11   4     1288.99     1323.33     42.87 o 
 -11  11   4     1876.50     1972.78     48.66 o 
 -10  11   4      766.01      760.96     42.42 o 
  -9  11   4     1399.59     1260.82     39.65 o 
  -8  11   4     4814.86     4692.56     69.88 o 
  -7  11   4      341.11      347.20     21.98 o 
  -6  11   4    15090.57    15338.99    141.60 o 
  -5  11   4       64.68       90.29     13.28 o 
  -4  11   4     6121.39     5893.76     64.02 o 
  -3  11   4    25981.59    25378.67    205.58 o 
  -2  11   4     9926.31     9581.30     88.95 o 
  -1  11   4      744.01      816.13     26.40 o 
   0  11   4     9999.67     9997.56    106.01 o 
   1  11   4    18119.17    18131.47    175.34 o 
   2  11   4    14132.73    14448.61    142.85 o 
   3  11   4     9089.01     8923.04     94.74 o 
   4  11   4     7503.11     7299.69    155.10 o 
   5  11   4     3065.94     2876.68     68.77 o 
   6  11   4      201.19      202.47     26.00 o 
   7  11   4     1071.21     1167.71     45.75 o 
   8  11   4     7560.81     7583.18    132.81 o 
   9  11   4    20936.81    20895.81    370.44 o 
  10  11   4     4935.87     5134.94    118.71 o 
  11  11   4      261.94      157.53     48.75 o 
  12  11   4      332.11      329.39     68.22 o 
  13  11   4     2940.36     2857.91     96.53 o 
  14  11   4     3032.83     2951.39    119.42 o 
  15  11   4       11.23        6.47     64.52 o 
  16  11   4     1324.12     1363.92    108.26 o 
  17  11   4     1925.45     2029.17    133.04 o 
 -18  12   4     5052.00     5433.67    219.90 o 
 -17  12   4       56.78       68.07     80.23 o 
 -16  12   4     2534.73     2725.45    103.55 o 
 -15  12   4     1387.86     1489.50     73.69 o 
 -14  12   4      684.39      707.94     67.27 o 
 -13  12   4        2.58      -17.01     36.76 o 
 -12  12   4     6355.23     6416.32     99.14 o 
 -11  12   4     2991.45     3010.70     76.44 o 
 -10  12   4     1534.78     1515.96     46.23 o 
  -9  12   4       35.31       63.68     24.13 o 
  -8  12   4        2.06       22.94     19.32 o 
  -7  12   4     2755.12     2803.41     44.05 o 
  -6  12   4       99.40      110.46     15.88 o 
  -5  12   4     1504.12     1529.38     30.59 o 
  -4  12   4    59674.55    58992.75    454.56 o 
  -3  12   4    56654.30    57147.44    439.67 o 
  -2  12   4      611.11      582.17     22.02 o 
  -1  12   4    12235.98    12733.13    121.68 o 
   0  12   4     3541.75     3422.65     47.87 o 
   1  12   4    59485.55    59527.67    577.95 o 
   2  12   4    44692.48    45234.68    373.80 o 
   3  12   4     7415.50     7492.18     93.79 o 
   4  12   4      655.88      697.53     33.09 o 
   5  12   4      569.48      515.59     35.60 o 
   6  12   4      553.03      475.26     34.69 o 
   7  12   4     1905.50     1860.56     57.55 o 
   8  12   4       28.53       40.67     33.59 o 
   9  12   4    13455.35    13892.55    270.94 o 
  10  12   4    11316.46    11086.59    198.75 o 
  11  12   4       43.84       94.94     41.09 o 
  12  12   4      403.27      363.35     52.02 o 
  13  12   4       61.97       57.03     86.27 o 
  14  12   4      242.40      240.98     54.73 o 
  15  12   4      356.82      392.18     41.01 o 
  16  12   4     1052.99     1103.05    106.25 o 
 -17  13   4      860.98      929.34    112.99 o 
 -16  13   4       25.70       13.12     51.41 o 
 -15  13   4      410.59      454.56     62.13 o 
 -14  13   4     1586.42     1502.55     73.11 o 
 -13  13   4        2.25       37.03     38.51 o 
 -12  13   4      117.54      216.78     34.75 o 
 -11  13   4     3070.55     2934.87     70.48 o 
 -10  13   4      257.22      205.32     30.11 o 
  -9  13   4     1892.69     1807.86     53.08 o 
  -8  13   4     1358.41     1271.61     46.14 o 
  -7  13   4     2761.62     2817.28     49.80 o 
  -6  13   4    10929.46    10773.70    120.55 o 
  -5  13   4     1021.40     1268.58     31.04 o 
  -4  13   4      488.46      553.24     23.31 o 
  -3  13   4    18974.59    18871.13    160.78 o 
  -2  13   4    26109.50    25579.93    262.38 o 
  -1  13   4     4238.04     4268.87     56.18 o 
   0  13   4      865.17      904.41     28.42 o 
   1  13   4       44.00       75.07     16.47 o 
   2  13   4    19340.99    19372.53    188.10 o 
   3  13   4     4239.38     4244.24     76.36 o 
   4  13   4      987.08      981.77     39.93 o 
   5  13   4      856.23      870.60     52.64 o 
   6  13   4        8.96       22.47     25.50 o 
   7  13   4      243.52      209.38     31.13 o 
   8  13   4     3056.03     2920.68     73.72 o 
   9  13   4     7190.10     7397.29    151.56 o 
  10  13   4      382.61      307.72     48.09 o 
  11  13   4       56.03       69.31     43.96 o 
  12  13   4     1040.69     1043.49     69.47 o 
  13  13   4     3496.56     3430.71    146.81 o 
  14  13   4     4912.56     4990.10    193.43 o 
  15  13   4       25.68       82.37     75.67 o 
  16  13   4      654.43      713.95     97.93 o 
 -17  14   4       40.07      119.70     89.54 o 
 -16  14   4     1112.78     1086.67    119.93 o 
 -15  14   4     1703.56     1596.38     89.70 o 
 -14  14   4      231.99      145.53     47.55 o 
 -13  14   4      115.56      142.64     44.48 o 
 -12  14   4     1256.34     1197.34     49.39 o 
 -11  14   4      143.45      210.18     33.15 o 
 -10  14   4     6791.12     6623.39    106.40 o 
  -9  14   4     2125.94     2048.24     58.23 o 
  -8  14   4     5139.68     4974.31     86.52 o 
  -7  14   4     2558.57     2664.71     57.87 o 
  -6  14   4      827.96      839.81     33.36 o 
  -5  14   4     4068.19     3764.63     56.46 o 
  -4  14   4    14063.78    14184.89    128.86 o 
  -3  14   4    15509.61    15356.61    136.74 o 
  -2  14   4      660.06      744.55     34.63 o 
  -1  14   4    11047.25    11201.38    132.04 o 
   0  14   4    12227.58    12083.65    105.43 o 
   1  14   4    25559.74    25716.20    226.77 o 
   2  14   4    14590.73    14400.80    169.11 o 
   3  14   4     6399.02     6245.31     87.44 o 
   4  14   4      204.55      179.01     24.16 o 
   5  14   4      214.35      190.86     44.63 o 
   6  14   4      527.22      623.52     47.97 o 
   7  14   4     2755.44     2592.40     73.45 o 
   8  14   4      321.29      332.10     35.59 o 
   9  14   4    14248.02    14175.08    189.42 o 
  10  14   4     6833.15     6813.43    216.53 o 
  11  14   4      858.20      881.13     66.21 o 
  12  14   4       38.98       37.53     47.69 o 
  13  14   4      287.44      321.98     57.52 o 
  14  14   4     1007.97      957.77    104.16 o 
  15  14   4     1082.92     1251.00    118.45 o 
  16  14   4      143.94      225.44     86.46 o 
 -17  15   4     2140.06     2267.15    163.52 o 
 -16  15   4      730.69      798.42    112.60 o 
 -15  15   4      411.60      502.94    126.01 o 
 -14  15   4       32.89       93.90     53.63 o 
 -13  15   4        1.88      -10.25     27.25 o 
 -12  15   4       42.13        3.71     33.77 o 
 -11  15   4      148.36      193.89     34.21 o 
 -10  15   4      318.34      329.43     36.07 o 
  -9  15   4      569.40      606.81     43.68 o 
  -8  15   4      289.48      275.17     32.06 o 
  -7  15   4    10007.96     9793.11    115.59 o 
  -6  15   4       18.96       -8.73     19.59 o 
  -5  15   4     5843.58     5816.98     74.01 o 
  -4  15   4     4145.98     4322.78     66.19 o 
  -3  15   4     4460.47     4559.19     73.76 o 
  -2  15   4     3752.97     3612.89     54.38 o 
  -1  15   4       26.01       25.89     16.81 o 
   0  15   4     8333.95     8423.39    103.09 o 
   1  15   4      963.26     1189.33     76.83 o 
   2  15   4     2854.96     2781.13     58.08 o 
   3  15   4       74.33      149.18     22.19 o 
   4  15   4      578.74      507.03     36.09 o 
   5  15   4      593.47      505.24     42.21 o 
   6  15   4       89.74      137.49     33.39 o 
   7  15   4     4757.05     4709.92    104.05 o 
   8  15   4      638.51      655.55     46.01 o 
   9  15   4     2915.06     2883.64     70.00 o 
  10  15   4     4357.16     4356.92    121.58 o 
  11  15   4      149.28       64.59     48.21 o 
  12  15   4      521.17      449.75     61.17 o 
  13  15   4      416.12      298.46     88.48 o 
  14  15   4     3882.35     3779.57    178.25 o 
  15  15   4       44.50       89.61     80.55 o 
 -16  16   4      776.64      748.80    117.66 o 
 -15  16   4     1158.33     1061.08    100.59 o 
 -14  16   4        6.28      -60.95     55.01 o 
 -13  16   4        7.36        9.18     29.68 o 
 -12  16   4     1107.87     1161.58     52.80 o 
 -11  16   4     2859.63     2874.34     85.06 o 
 -10  16   4     3025.35     3025.48     73.57 o 
  -9  16   4      154.66       64.70     30.04 o 
  -8  16   4     6852.15     6721.59    107.51 o 
  -7  16   4    21984.08    21644.56    279.02 o 
  -6  16   4       44.39       68.83     22.75 o 
  -5  16   4      659.93      645.74     31.49 o 
  -4  16   4     3798.33     3624.75     85.48 o 
  -3  16   4      143.86      214.43     46.25 o 
  -2  16   4      123.29      128.43     19.74 o 
  -1  16   4     3276.95     3361.47     50.96 o 
   0  16   4     8612.61     8709.05    104.89 o 
   1  16   4       45.95       62.88     19.55 o 
   2  16   4      308.72      352.87     27.35 o 
   3  16   4     2235.77     2094.37     55.47 o 
   4  16   4     1603.76     1533.45     55.80 o 
   5  16   4       51.08       45.12     32.58 o 
   6  16   4     1805.06     1732.05     68.36 o 
   7  16   4     1986.58     1885.46     70.77 o 
   8  16   4     1183.52     1231.21     60.30 o 
   9  16   4     6018.63     6216.13    111.23 o 
  10  16   4     3039.43     2971.16    103.19 o 
  11  16   4       18.85       47.98     49.36 o 
  12  16   4      129.99      104.47     56.72 o 
  13  16   4      114.84       47.03     79.81 o 
  14  16   4      632.30      489.16     99.68 o 
  15  16   4     1819.30     2118.05    153.68 o 
 -16  17   4      236.36      179.60    101.14 o 
 -15  17   4       24.64        4.08     90.79 o 
 -14  17   4       48.14       64.13     55.25 o 
 -13  17   4      140.66      223.33     39.15 o 
 -12  17   4      710.36      679.24     51.73 o 
 -11  17   4     4010.95     4000.84     87.39 o 
 -10  17   4       14.76        4.15     30.81 o 
  -9  17   4     2476.30     2573.42     69.71 o 
  -8  17   4      381.47      481.77     39.17 o 
  -7  17   4     3109.14     3095.29     61.13 o 
  -6  17   4     6149.47     6224.69     97.24 o 
  -5  17   4     4842.51     4634.11     73.24 o 
  -4  17   4    24976.19    25903.46    278.17 o 
  -3  17   4     4167.12     4248.80     75.84 o 
  -2  17   4      470.96      369.86     30.41 o 
  -1  17   4     1494.17     1320.53     44.94 o 
   0  17   4     4228.70     4254.73     68.64 o 
   1  17   4    10201.14    10203.15    119.44 o 
   2  17   4     2252.67     2488.32     56.21 o 
   3  17   4        9.76       70.84     28.00 o 
   4  17   4     2418.32     2395.55     57.44 o 
   5  17   4     2471.70     2326.85     98.88 o 
   6  17   4      320.13      308.76     42.87 o 
   7  17   4     3999.77     3798.83    107.96 o 
   8  17   4     2597.69     2598.98     75.04 o 
   9  17   4      234.83      286.84     37.60 o 
  10  17   4     2147.41     2030.78     93.57 o 
  11  17   4       78.07       34.59     51.43 o 
  12  17   4        1.68      -70.25     78.48 o 
  13  17   4      181.78       56.86     85.66 o 
  14  17   4     1467.72     1601.29    139.77 o 
 -15  18   4      794.28      856.00    124.23 o 
 -14  18   4       80.88       98.42     55.90 o 
 -13  18   4      617.39      629.60     76.84 o 
 -12  18   4     2845.56     2738.11     82.66 o 
 -11  18   4     4740.59     4895.69     99.70 o 
 -10  18   4      752.81      697.21     47.68 o 
  -9  18   4       85.75       66.80     38.94 o 
  -8  18   4      397.57      424.75     46.57 o 
  -7  18   4    13937.61    13466.12    167.12 o 
  -6  18   4     7466.52     7284.72    109.07 o 
  -5  18   4     7313.86     7252.87    121.54 o 
  -4  18   4     3502.57     3475.73     70.06 o 
  -3  18   4       30.17       22.87     27.01 o 
  -2  18   4      602.21      524.49     38.88 o 
  -1  18   4        0.12        5.32     25.72 o 
   0  18   4     4143.89     4216.43     76.57 o 
   1  18   4       84.09       74.68     22.30 o 
   2  18   4     9935.39    10264.29    132.23 o 
   3  18   4      715.62      775.17     41.57 o 
   4  18   4       58.50       63.60     27.45 o 
   5  18   4      881.67      897.37     69.53 o 
   6  18   4     1246.78     1231.18     65.70 o 
   7  18   4      501.08      517.83     51.15 o 
   8  18   4     2018.31     1907.98     70.33 o 
   9  18   4      135.57      128.92     36.33 o 
  10  18   4      159.75      100.43     47.54 o 
  11  18   4      473.48      471.72     64.72 o 
  12  18   4        3.54      -57.24     79.46 o 
  13  18   4        0.83      -89.87     81.95 o 
  14  18   4       43.44       39.48     90.03 o 
 -15  19   4       19.45      -52.73     94.18 o 
 -14  19   4      130.01      127.47     94.11 o 
 -13  19   4       65.70       87.94     42.77 o 
 -12  19   4      199.44      212.14     86.87 o 
 -11  19   4    13593.59    13800.26    189.04 o 
 -10  19   4     3026.86     3153.45     87.64 o 
  -9  19   4     7948.69     8119.91    130.27 o 
  -8  19   4     3053.95     3117.89     89.55 o 
  -7  19   4     1337.78     1256.84     49.27 o 
  -6  19   4     6214.30     6254.84    105.21 o 
  -5  19   4        9.32       52.32     28.02 o 
  -4  19   4    38469.07    38762.51    446.27 o 
  -3  19   4      624.53      562.51     45.66 o 
  -2  19   4      326.58      356.73     36.92 o 
  -1  19   4        0.35      -20.96     27.46 o 
   0  19   4     1678.40     1693.94     58.40 o 
   1  19   4     6379.80     6360.71     99.22 o 
   2  19   4      958.83      943.46     44.61 o 
   3  19   4      311.91      351.71     33.21 o 
   4  19   4     4846.26     4809.46     87.80 o 
   5  19   4        1.79        6.11     38.85 o 
   6  19   4       19.65       29.34     47.31 o 
   7  19   4     1606.21     1531.78     74.38 o 
   8  19   4     9061.38     9195.99    142.05 o 
   9  19   4     6032.74     6207.93    111.72 o 
  10  19   4       11.47      -51.55     27.19 o 
  11  19   4        3.36      -35.89     79.83 o 
  12  19   4      197.17      235.53     98.67 o 
  13  19   4      455.73      448.04    106.64 o 
 -14  20   4      713.85      664.08    120.31 o 
 -13  20   4     4574.76     4823.77    108.36 o 
 -12  20   4     1094.23     1136.79     64.15 o 
 -11  20   4     5622.88     5470.69    118.47 o 
 -10  20   4     1161.57     1155.40     65.52 o 
  -9  20   4      733.16      727.29     56.03 o 
  -8  20   4        5.66       49.55     39.46 o 
  -7  20   4     3635.72     3543.48     75.08 o 
  -6  20   4     6538.49     6492.22    118.31 o 
  -5  20   4     5588.63     5653.69    122.40 o 
  -4  20   4     2569.17     2667.47     75.51 o 
  -3  20   4       95.32       99.57     37.26 o 
  -2  20   4       29.36       54.42     36.46 o 
  -1  20   4      554.38      504.63     41.96 o 
   0  20   4      100.93      135.18     38.19 o 
   1  20   4     2632.77     2572.33     80.18 o 
   2  20   4     9704.95     9704.92    133.74 o 
   3  20   4        3.05        8.79     28.60 o 
   4  20   4     1598.15     1533.72     67.73 o 
   5  20   4      807.34      896.37     56.04 o 
   6  20   4     3354.33     3607.31     93.30 o 
   7  20   4      663.28      722.15     56.18 o 
   8  20   4      851.87      954.38     55.39 o 
   9  20   4      722.27      673.65     48.80 o 
  10  20   4     3344.94     3327.10     96.41 o 
  11  20   4      737.56      788.33    116.52 o 
  12  20   4      108.02       -6.95     91.03 o 
  13  20   4       70.88       78.50     97.98 o 
 -14  21   4      393.24      296.98    110.08 o 
 -13  21   4     1205.97     1172.05     78.55 o 
 -12  21   4      302.73      237.65     55.61 o 
 -11  21   4     9134.80     9039.71    180.55 o 
 -10  21   4     1286.47     1199.71     75.65 o 
  -9  21   4    10120.51     9970.59    170.75 o 
  -8  21   4     6619.45     6794.82    240.59 o 
  -7  21   4      509.06      481.00     46.84 o 
  -6  21   4     2902.60     3050.48    146.34 o 
  -5  21   4       21.98       32.09     33.92 o 
  -4  21   4    11724.58    11810.31    175.37 o 
  -3  21   4       56.79       22.46     35.72 o 
  -2  21   4      902.96      928.18     59.35 o 
  -1  21   4     1211.95     1218.76     64.01 o 
   0  21   4      327.71      301.35     43.22 o 
   1  21   4      238.57      359.74     87.49 o 
   2  21   4     2896.10     2873.74    128.16 o 
   3  21   4       18.29       34.27     32.39 o 
   4  21   4     8644.15     8630.07    140.87 o 
   5  21   4       27.40       69.84     40.14 o 
   6  21   4     1121.52     1173.20    106.62 o 
   7  21   4      707.04      825.92     54.53 o 
   8  21   4     4835.61     5143.94    107.02 o 
   9  21   4     5613.57     5966.15    130.88 o 
  10  21   4     2424.25     2376.56    261.45 o 
  11  21   4     2371.33     2281.04    174.17 o 
  12  21   4      471.68      552.99    116.35 o 
 -13  22   4     3618.75     3958.69    190.94 o 
 -12  22   4      146.84      271.16     65.29 o 
 -11  22   4     1842.26     1875.64    121.13 o 
 -10  22   4      292.27      378.91     59.55 o 
  -9  22   4     1917.46     1802.57    108.13 o 
  -8  22   4       12.20      -46.41     60.40 o 
  -7  22   4      154.59       77.84     40.59 o 
  -6  22   4       22.01        5.51     35.36 o 
  -5  22   4     1985.95     2088.25     73.76 o 
  -4  22   4      155.48      156.04     39.05 o 
  -3  22   4       33.57      -16.59     34.71 o 
  -2  22   4      278.72      182.37     44.13 o 
  -1  22   4     1240.85     1070.25    168.49 o 
   0  22   4     1395.04     1304.25     67.03 o 
   1  22   4     6504.14     6592.52    158.01 o 
   2  22   4     4349.85     4578.86    168.63 o 
   3  22   4      522.57      495.66    102.97 o 
   4  22   4      273.61      318.12     65.68 o 
   5  22   4      445.15      385.39     50.04 o 
   6  22   4     1918.52     1947.38    101.22 o 
   7  22   4     3797.65     3703.14     92.71 o 
   8  22   4      202.27      250.33     45.20 o 
   9  22   4      623.24      716.20     69.71 o 
  10  22   4     3195.87     3155.56    208.78 o 
  11  22   4      179.88      175.24    104.35 o 
 -12  23   4     2728.76     2863.48    147.76 o 
 -11  23   4     3800.02     4138.30    196.55 o 
 -10  23   4      158.35      129.37     84.56 o 
  -9  23   4     4610.52     4693.06    216.11 o 
  -8  23   4     7481.85     7003.79    270.53 o 
  -7  23   4     1433.28     1408.63     69.68 o 
  -6  23   4      294.22      255.82     42.62 o 
  -5  23   4      103.64      106.18     39.86 o 
  -4  23   4      325.40      301.20     43.42 o 
  -3  23   4       46.29       43.80     43.34 o 
  -2  23   4      324.84      146.07     55.27 o 
  -1  23   4     1475.47     1261.56     82.76 o 
   0  23   4     3936.73     3921.06    107.02 o 
   1  23   4      640.43      683.71     56.48 o 
   2  23   4     3308.29     3233.82    200.96 o 
   3  23   4      223.49      341.73     54.01 o 
   4  23   4     4649.06     4657.47    209.67 o 
   5  23   4       46.57       95.34     62.01 o 
   6  23   4     1321.01     1401.02     73.28 o 
   7  23   4        2.94       65.56     42.42 o 
   8  23   4       80.40      117.32     65.01 o 
   9  23   4     1477.56     1770.50     97.51 o 
  10  23   4      372.91      346.12     54.69 o 
 -11  24   4       38.35       99.24     86.29 o 
 -10  24   4      131.81      210.90     95.15 o 
  -9  24   4       42.48       74.43     91.39 o 
  -8  24   4       70.79      -29.74     90.49 o 
  -7  24   4     1261.99     1261.89     74.56 o 
  -6  24   4     2003.61     1900.62     72.64 o 
  -5  24   4     1568.21     1748.19    103.37 o 
  -4  24   4        5.50        1.52     39.57 o 
  -3  24   4      182.27      218.05     57.93 o 
  -2  24   4       29.04      -23.63     54.31 o 
  -1  24   4      271.83      193.39     58.14 o 
   0  24   4     4692.40     4861.79    121.26 o 
   1  24   4      929.09      915.92     68.73 o 
   2  24   4     1788.63     1782.51     78.26 o 
   3  24   4      414.33      388.82     55.24 o 
   4  24   4      170.85      199.84     90.35 o 
   5  24   4     1138.25     1160.35    129.34 o 
   6  24   4      367.60      495.95     90.01 o 
   7  24   4     4721.23     4780.07    155.62 o 
   8  24   4      910.15      864.30     83.80 o 
   9  24   4      687.63      692.19     76.34 o 
 -10  25   4      664.14      633.87    112.94 o 
  -9  25   4     1274.06     1324.38    140.60 o 
  -8  25   4     2819.91     3022.90    191.22 o 
  -7  25   4     1551.72     1576.85    152.09 o 
  -6  25   4      430.38      484.05     70.03 o 
  -5  25   4      911.36      891.98     60.20 o 
  -4  25   4      246.75      310.98     98.54 o 
  -3  25   4      400.17      371.56     66.14 o 
  -2  25   4       44.59      122.69     58.08 o 
  -1  25   4     1054.61     1072.01     83.38 o 
   0  25   4     3037.53     2851.93     98.32 o 
   1  25   4     2152.85     2251.43     92.98 o 
   2  25   4      610.48      601.26     65.64 o 
   3  25   4      652.16      610.34     61.67 o 
   4  25   4     2183.99     2469.11    171.18 o 
   5  25   4      878.00      945.49    123.74 o 
   6  25   4      122.27      202.16     95.59 o 
   7  25   4      123.51      184.41     88.87 o 
   8  25   4      398.08      485.39     75.37 o 
  -9  26   4      239.80      207.80    102.30 o 
  -8  26   4      394.55      290.21    104.34 o 
  -7  26   4      838.84      867.35    129.98 o 
  -6  26   4     2779.30     2677.77    143.08 o 
  -5  26   4     2572.16     2685.82     97.62 o 
  -4  26   4      974.48     1016.46     78.03 o 
  -3  26   4     1175.91     1227.90     88.05 o 
  -2  26   4      105.03      143.43     60.79 o 
  -1  26   4     1910.89     1829.65    101.32 o 
   0  26   4     2649.36     2614.22    200.98 o 
   1  26   4     1373.62     1277.21     75.61 o 
   2  26   4      820.96      804.71     63.30 o 
   3  26   4     1464.41     1527.76     83.08 o 
   4  26   4       65.41       61.73     94.96 o 
   5  26   4        4.38      -14.31     93.22 o 
   6  26   4       22.87      -12.42     89.73 o 
   7  26   4      975.07     1044.24    121.48 o 
  -7  27   4       22.86       35.84     67.90 o 
  -6  27   4     1427.26     1458.40     75.45 o 
  -5  27   4      778.26      786.20     98.09 o 
  -4  27   4     1146.57     1219.86     89.32 o 
  -3  27   4       59.84       68.94     60.85 o 
  -2  27   4      681.62      705.98     77.51 o 
  -1  27   4     1198.90     1244.14     91.18 o 
   0  27   4     3053.97     2797.99    154.53 o 
   1  27   4     4120.93     4017.84    116.11 o 
   2  27   4      387.25      456.60     64.60 o 
   3  27   4     3019.20     3220.02    140.02 o 
   4  27   4      110.36      115.38     99.01 o 
   5  27   4      376.81      594.07    116.30 o 
  -5  28   4      897.57     1013.85     73.48 o 
  -4  28   4     1234.85     1197.39    167.65 o 
  -3  28   4      908.21      789.57     82.74 o 
  -2  28   4     3253.02     3323.75    130.81 o 
  -1  28   4     3233.90     3361.95    132.17 o 
   0  28   4     1124.96      979.60     85.93 o 
   1  28   4     4859.15     5041.15    194.38 o 
   2  28   4     1067.15     1103.43     70.36 o 
   3  28   4     3080.99     3243.79    163.02 o 
  -2 -29   5      830.77      777.10     82.34 o 
  -1 -29   5      158.14       94.62     65.51 o 
   0 -29   5      721.83      696.37     82.10 o 
   1 -29   5      909.54      950.89     87.95 o 
   2 -29   5       14.63      -61.07     52.47 o 
  -5 -28   5       27.18       11.49     58.18 o 
  -4 -28   5      254.94      263.03     74.07 o 
  -3 -28   5      311.79      275.00     68.84 o 
  -2 -28   5      875.35      928.61    123.80 o 
  -1 -28   5     3355.88     3459.98    133.55 o 
   0 -28   5     1998.93     1976.18    107.78 o 
   1 -28   5        2.53      -63.55     61.21 o 
   2 -28   5     1710.65     1715.65     86.41 o 
   3 -28   5     5713.61     5655.00    133.58 o 
   4 -28   5     6357.49     6615.46    195.54 o 
   5 -28   5      168.87      218.09    106.87 o 
  -7 -27   5     1638.15     1884.24    166.55 o 
  -6 -27   5     1857.47     1894.99    169.27 o 
  -5 -27   5      260.07      289.83     53.01 o 
  -4 -27   5      578.94      604.19     93.63 o 
  -3 -27   5     2666.85     2451.31     97.69 o 
  -2 -27   5     3182.32     3265.89    128.29 o 
  -1 -27   5      344.96      299.74     68.08 o 
   0 -27   5       87.23       29.22     60.61 o 
   1 -27   5      654.85      798.98    169.82 o 
   2 -27   5      594.83      641.71     64.76 o 
   3 -27   5     1193.29     1212.05     72.95 o 
   4 -27   5        7.94        9.87     65.73 o 
   5 -27   5     3854.18     3510.05    203.17 o 
   6 -27   5      871.18      656.95    119.78 o 
   7 -27   5     1173.33     1123.57    135.51 o 
  -9 -26   5      254.12      224.13    100.89 o 
  -8 -26   5       19.90       -7.64     89.72 o 
  -7 -26   5       35.56      170.33    103.97 o 
  -6 -26   5     1937.52     2008.61    167.30 o 
  -5 -26   5      156.10      207.48     50.91 o 
  -4 -26   5      678.03      656.30     70.87 o 
  -3 -26   5       19.39       31.10     49.75 o 
  -2 -26   5      708.56      635.92     75.30 o 
  -1 -26   5      641.31      643.75     86.88 o 
   0 -26   5      421.39      325.00     66.64 o 
   1 -26   5      427.79      490.48     69.13 o 
   2 -26   5     3675.11     3593.57    124.21 o 
   3 -26   5     8154.28     8188.66    145.42 o 
   4 -26   5     5622.00     5694.09    130.48 o 
   5 -26   5        6.21        1.85     65.98 o 
   6 -26   5      693.51      563.19     83.90 o 
   7 -26   5       70.47      124.45     93.73 o 
   8 -26   5       47.12       51.94     87.88 o 
 -10 -25   5     1031.08      813.63    115.58 o 
  -9 -25   5       37.67       34.16     89.88 o 
  -8 -25   5      208.01      357.25    102.88 o 
  -7 -25   5     4390.93     4609.60    222.22 o 
  -6 -25   5     3012.97     3064.50    173.96 o 
  -5 -25   5     2344.49     2556.96    183.69 o 
  -4 -25   5     4214.68     4097.55    113.50 o 
  -3 -25   5     2103.08     1978.40     87.12 o 
  -2 -25   5     6323.41     6062.19    261.17 o 
  -1 -25   5     2598.26     2666.94    151.64 o 
   0 -25   5      425.93      511.60    130.87 o 
   1 -25   5       26.31      -15.63     41.13 o 
   2 -25   5      691.86      763.62     56.74 o 
   3 -25   5       59.85       34.37     37.29 o 
   4 -25   5     1166.43     1124.51     60.34 o 
   5 -25   5     6542.52     6520.80    185.90 o 
   6 -25   5     7907.57     7986.84    181.60 o 
   7 -25   5      587.62      512.86     80.59 o 
   8 -25   5       76.48       36.84     83.28 o 
   9 -25   5      244.99      285.99     68.53 o 
 -11 -24   5      302.31      319.96     71.92 o 
 -10 -24   5       27.46      118.48     83.53 o 
  -9 -24   5     4845.92     5312.02    228.45 o 
  -8 -24   5      520.87      540.22    105.50 o 
  -7 -24   5      511.72      407.68     78.22 o 
  -6 -24   5     2444.02     2545.80     86.01 o 
  -5 -24   5     1340.83     1265.70     62.91 o 
  -4 -24   5     5329.35     5505.31    127.39 o 
  -3 -24   5      609.23      592.87     58.52 o 
  -2 -24   5      626.82      644.67     70.55 o
[truncated: 1,647,302 more chars]
